# Supplementary material for: The alteration of bile acids and gut microbiota is associated with intestinal barrier dysfunction and inflammaging in human
Source: Front Aging. 2026 Apr 15;7:1741360. doi: 10.3389/fragi.2026.1741360 (PMC13124955; doi:10.3389/fragi.2026.1741360)
Supplement: Supplementary file 1 [file Table4.xls]

## Sheet: Sheet 1
Bile acids or cytokines	Gut Microbiota	rho	pvalue	relation
TNF-α	g_Oribacterium	-0.297552	0.00735105	negtive
CA(Faeces)	Chao1 Index	0.281672	0.0113681	positive
LCA(Faeces)	g_Oribacterium	-0.275607	0.0133447	negtive
LCA(Faeces)	g_unclassified_Bacteroidales	-0.273226	0.0141988	negtive
TNF-α	g_Howardella	-0.26909	0.0157943	negtive
Primary/secondary BAs(Serum)	g_Pseudomonas	0.267488	0.0164525	positive
Primary BAs(Faeces)	g_Lactococcus	0.260372	0.0196706	positive
CA(Faeces)	ACE Index	0.260294	0.0197088	positive
Primary/secondary BAs(Faeces)	g_unclassified_Bacteroidales	0.253075	0.0235157	positive
Primary/secondary BAs(Serum)	g_[Eubacterium]_nodatum_group	0.251197	0.0246027	positive
CDCA(Faeces)	g_Lactococcus	0.2509	0.0257273	positive
Primary BAs(Faeces)	g_unclassified_Bacteroidales	0.250297	0.0251385	positive
LPS	g_Parvimonas	-0.247497	0.0268703	negtive
GDCA(Faeces)	g_[Eubacterium]_nodatum_group	-0.241914	0.0352575	negtive
TNF-α	g_unclassified_Bacteroidales	-0.239103	0.032677	negtive
CDCA(Faeces)	g_unclassified_Bacteroidales	0.239098	0.0338242	positive
GDCA(Faeces)	g_Prevotella	-0.238362	0.0381218	negtive
LPS	g_Oribacterium	-0.235905	0.0351506	negtive
Primary BAs(Faeces)	g_Prevotella	-0.235595	0.0353986	negtive
IL-6	g_Oribacterium	-0.234953	0.035916	negtive
LCA(Faeces)	g_Howardella	-0.230498	0.0396884	negtive
GDCA(Faeces)	g_Sutterella	-0.229887	0.0457456	negtive
Primary/secondary BAs(Serum)	g_Howardella	-0.227128	0.042756	negtive
CDCA(Faeces)	g_Prevotella	-0.226539	0.0446846	negtive
LCA(Serum)	g_Howardella	-0.22444	0.0820468	negtive
Con/unconjugatde BAs(Serum)	g_Brevundimonas	0.216731	0.0534816	positive
GDCA(Faeces)	g_Lactobacillus	0.214345	0.0629818	positive
P21	g_Brevundimonas	-0.213603	0.0571094	negtive
Primary/secondary BAs(Serum)	g_unclassified_Lachnospiraceae	0.213361	0.0575484	positive
Primary/secondary BAs(Serum)	g_Lactococcus	0.213215	0.0575728	positive
GDCA(Faeces)	g_Brevundimonas	-0.212156	0.0657856	negtive
Unconjugatde BAs(Serum)	g_Parvimonas	0.211664	0.0594571	positive
LPS	g_Prevotella	-0.207546	0.0647031	negtive
Primary/secondary BAs(Faeces)	g_Oribacterium	0.206069	0.0666739	positive
LPS	g_[Eubacterium]_nodatum_group	-0.204431	0.0689159	negtive
TCA(Serum)	g_Senegalimassilia	-0.204285	0.0728065	negtive
CA(Faeces)	g_unclassified_Bacteroidales	0.202531	0.0715927	positive
TCA(Serum)	g_unclassified_Lachnospiraceae	0.198288	0.0818096	positive
P21	g_Pseudomonas	-0.195425	0.082349	negtive
Unconjugatde BAs(Serum)	g_Brevundimonas	-0.195195	0.0827174	negtive
Con/unconjugatde BAs(Serum)	g_Pseudomonas	0.193745	0.0850715	positive
IL-6	g_Catenibacterium	-0.192723	0.0867616	negtive
Unconjugatde BAs(Serum)	g_unclassified_Lachnospiraceae	0.189498	0.092271	positive
LPS	g_unclassified_Bacteroidales	-0.188086	0.094768	negtive
Con/unconjugatde BAs(Serum)	g_Lactobacillus	-0.188081	0.094777	negtive
TCA(Serum)	g_Phascolarctobacterium	0.186295	0.102452	positive
LCA(Faeces)	g_[Eubacterium]_nodatum_group	-0.185831	0.0988665	negtive
12α-OH/non-12α-OH BAs(Serum)	g_Prevotella	-0.184691	0.100991	negtive
CA(Faeces)	g_Oribacterium	0.183225	0.103774	positive
TNF-α	g_unclassified_Muribaculaceae	-0.182432	0.105305	negtive
CA(Faeces)	g_Lactococcus	0.181598	0.106933	positive
IL-6	g_Brevundimonas	-0.180924	0.108264	negtive
LCA(Faeces)	g_Prevotella	-0.180631	0.108846	negtive
Primary BAs(Faeces)	Chao1 Index	0.178692	0.112671	positive
Unconjugatde BAs(Serum)	Chao1 Index	-0.178598	0.112862	negtive
LCA(Serum)	g_Lactobacillus	0.177519	0.171098	positive
LCA(Faeces)	g_Phascolarctobacterium	-0.177246	0.11575	negtive
Unconjugatde BAs(Serum)	ACE Index	-0.174543	0.121376	negtive
Primary BAs(Faeces)	g_Lactobacillus	0.174193	0.122263	positive
Con/unconjugatde BAs(Serum)	g_unclassified_Bacteroidales	0.174114	0.122433	positive
LCA(Serum)	g_Abiotrophia	-0.174054	0.179742	negtive
LCA(Faeces)	g_Brevundimonas	-0.171981	0.127152	negtive
LPS	g_unclassified_Lachnospiraceae	0.171238	0.128673	positive
Primary BAs(Faeces)	ACE Index	0.169737	0.132094	positive
12α-OH/non-12α-OH BAs(Serum)	g_[Eubacterium]_nodatum_group	-0.169218	0.13347	negtive
CA(Faeces)	g_Abiotrophia	0.16804	0.136236	positive
CA(Faeces)	g_Sutterella	0.167663	0.13713	positive
LCA(Serum)	g_unclassified_Muribaculaceae	-0.167254	0.197618	negtive
Primary/secondary BAs(Faeces)	g_[Eubacterium]_nodatum_group	0.166072	0.140952	positive
IL-6	g_Howardella	-0.165685	0.141893	negtive
Primary/secondary BAs(Faeces)	g_Rikenellaceae_RC9_gut_group	-0.16471	0.144286	negtive
TCA(Serum)	g_Pseudomonas	0.163986	0.151392	positive
TCA(Serum)	g_Sutterella	0.1617	0.157253	positive
GDCA(Faeces)	g_Lactococcus	0.161222	0.164126	positive
TCA(Serum)	g_Brevundimonas	0.160564	0.160229	positive
Con/unconjugatde BAs(Serum)	g_Parvimonas	-0.158741	0.159601	negtive
GDCA(Faeces)	g_Howardella	-0.157939	0.172999	negtive
GDCA(Faeces)	g_Pseudomonas	-0.157836	0.173283	negtive
IL-6	g_Prevotella	-0.157757	0.162237	negtive
IL-6	Chao1 Index	0.157501	0.16264	positive
LCA(Serum)	g_unclassified_Bacteroidales	-0.157419	0.225658	negtive
Primary/secondary BAs(Faeces)	g_Abiotrophia	0.157123	0.163955	positive
CA(Faeces)	g_[Eubacterium]_nodatum_group	0.157006	0.164272	positive
LPS	g_Abiotrophia	-0.156493	0.165673	negtive
Primary BAs(Faeces)	g_Oribacterium	0.155961	0.167135	positive
TCA(Serum)	g_Rikenellaceae_RC9_gut_group	0.15556	0.173835	positive
Unconjugatde BAs(Serum)	g_Prevotella_9	-0.154631	0.170828	negtive
TCA(Serum)	g_Prevotella_9	-0.154484	0.176869	negtive
IL-6	g_Phascolarctobacterium	0.15199	0.178343	positive
12α-OH/non-12α-OH BAs(Serum)	g_unclassified_Bacteroidales	-0.151042	0.181098	negtive
12α-OH/non-12α-OH BAs(Serum)	g_Lactococcus	-0.150391	0.183008	negtive
12α-OH/non-12α-OH BAs(Serum)	g_Pseudomonas	-0.149063	0.186949	negtive
CA(Faeces)	g_unclassified_Muribaculaceae	0.148928	0.187352	positive
GDCA(Faeces)	g_Holdemanella	-0.147016	0.205042	negtive
LPS	g_Senegalimassilia	-0.146734	0.194008	negtive
12α-OH/non-12α-OH BAs(Serum)	g_Oxalobacter	0.146043	0.196138	positive
CDCA(Faeces)	g_Sutterella	0.145891	0.199522	positive
LCA(Faeces)	g_Abiotrophia	-0.145296	0.198462	negtive
IL-6	g_Oxalobacter	0.14518	0.198823	positive
TNF-α	g_Senegalimassilia	-0.145096	0.199085	negtive
CDCA(Faeces)	g_unclassified_Lachnospiraceae	0.144088	0.205193	positive
Unconjugatde BAs(Serum)	g_unclassified_Bacteroidales	-0.142539	0.207204	negtive
12α-OH/non-12α-OH BAs(Serum)	g_Parvimonas	-0.141445	0.210746	negtive
Con/unconjugatde BAs(Serum)	Chao1 Index	0.140647	0.212903	positive
P21	g_Abiotrophia	-0.14049	0.213876	negtive
LPS	g_Brevundimonas	-0.139997	0.215502	negtive
Con/unconjugatde BAs(Serum)	ACE Index	0.13985	0.215527	positive
TNF-α	g_Phascolarctobacterium	-0.139298	0.217825	negtive
CA(Faeces)	g_Parvimonas	0.139275	0.217902	positive
CDCA(Faeces)	Chao1 Index	0.138903	0.222144	positive
P21	g_Lactococcus	-0.13749	0.223918	negtive
Unconjugatde BAs(Serum)	g_Catenibacterium	-0.137156	0.225055	negtive
Primary/secondary BAs(Serum)	g_Brevundimonas	0.136352	0.227811	positive
12α-OH/non-12α-OH BAs(Serum)	g_Catenibacterium	-0.135986	0.229072	negtive
LCA(Faeces)	g_Lactococcus	0.135902	0.229364	positive
IL-6	g_Parvimonas	-0.135137	0.232021	negtive
CA(Faeces)	g_Prevotella	-0.134962	0.23263	negtive
GDCA(Faeces)	g_unclassified_Bacteroidales	-0.134352	0.247233	negtive
TCA(Serum)	g_Catenibacterium	-0.134342	0.240939	negtive
CDCA(Faeces)	g_Oribacterium	0.13379	0.239799	positive
LPS	g_Sutterella	-0.132939	0.239771	negtive
LPS	g_Lactobacillus	0.132742	0.240476	positive
P21	g_unclassified_Muribaculaceae	-0.132496	0.241356	negtive
GDCA(Faeces)	g_Phascolarctobacterium	-0.132277	0.254675	negtive
IL-6	g_unclassified_Lachnospiraceae	0.132208	0.241854	positive
12α-OH/non-12α-OH BAs(Serum)	g_Senegalimassilia	-0.13106	0.246541	negtive
Unconjugatde BAs(Serum)	g_unclassified_Muribaculaceae	-0.130707	0.247828	negtive
Primary/secondary BAs(Faeces)	Chao1 Index	0.13038	0.248471	positive
Primary/secondary BAs(Serum)	g_Parvimonas	0.128674	0.255323	positive
Primary/secondary BAs(Serum)	g_Oribacterium	0.126649	0.262938	positive
TNF-α	g_Brevundimonas	-0.12614	0.264879	negtive
LCA(Faeces)	g_Rikenellaceae_RC9_gut_group	0.126072	0.265138	positive
LPS	g_Holdemanella	-0.125988	0.26546	negtive
IL-6	g_Holdemanella	-0.125837	0.266039	negtive
Unconjugatde BAs(Serum)	g_Howardella	-0.125763	0.266321	negtive
Primary/secondary BAs(Serum)	g_Senegalimassilia	-0.124358	0.271741	negtive
P21	g_Senegalimassilia	0.123643	0.274531	positive
CDCA(Faeces)	ACE Index	0.123226	0.279284	positive
LCA(Serum)	g_Catenibacterium	-0.12287	0.34549	negtive
P21	g_[Eubacterium]_nodatum_group	-0.122692	0.278266	negtive
Con/unconjugatde BAs(Serum)	g_Phascolarctobacterium	0.12258	0.278708	positive
Primary/secondary BAs(Serum)	g_Phascolarctobacterium	0.122357	0.27959	positive
LCA(Faeces)	g_Sutterella	-0.119523	0.290961	negtive
TNF-α	g_Lactobacillus	0.119093	0.292716	positive
CDCA(Faeces)	g_Lactobacillus	0.11874	0.297292	positive
Primary/secondary BAs(Serum)	ACE Index	-0.118472	0.294609	negtive
TCA(Serum)	g_[Eubacterium]_nodatum_group	0.116216	0.310936	positive
Unconjugatde BAs(Serum)	g_Oribacterium	0.115781	0.306438	positive
LCA(Faeces)	g_Catenibacterium	-0.115753	0.306558	negtive
IL-6	g_Lactococcus	-0.114842	0.310406	negtive
TNF-α	g_Abiotrophia	-0.114638	0.311272	negtive
TNF-α	g_Prevotella_9	-0.114397	0.312295	negtive
Primary BAs(Faeces)	g_unclassified_Muribaculaceae	0.114013	0.313936	positive
Primary/secondary BAs(Faeces)	g_Phascolarctobacterium	0.113963	0.314148	positive
GDCA(Faeces)	g_Prevotella_9	-0.113912	0.327187	negtive
TNF-α	g_Lactococcus	0.113704	0.315254	positive
IL-6	g_Lactobacillus	-0.113427	0.316443	negtive
12α-OH/non-12α-OH BAs(Serum)	g_Abiotrophia	-0.11299	0.318323	negtive
CDCA(Faeces)	g_Catenibacterium	-0.112237	0.324723	negtive
LCA(Faeces)	g_unclassified_Lachnospiraceae	0.111922	0.32295	positive
CDCA(Faeces)	g_Howardella	-0.109728	0.335723	negtive
CDCA(Faeces)	g_Oxalobacter	0.10822	0.342446	positive
LPS	g_Rikenellaceae_RC9_gut_group	0.106863	0.345437	positive
LPS	g_Oxalobacter	-0.106825	0.345609	negtive
LPS	g_Phascolarctobacterium	-0.106367	0.347695	negtive
IL-6	g_Prevotella_9	-0.106238	0.348284	negtive
IL-6	ACE Index	0.105063	0.352938	positive
TNF-α	g_[Eubacterium]_nodatum_group	-0.10475	0.355117	negtive
LCA(Serum)	g_Lactococcus	-0.104514	0.42279	negtive
LCA(Serum)	g_Senegalimassilia	-0.103765	0.42614	negtive
Primary BAs(Faeces)	g_Sutterella	0.103596	0.360471	positive
TCA(Serum)	g_Prevotella	-0.102091	0.373783	negtive
LCA(Serum)	g_Brevundimonas	0.102054	0.433848	positive
12α-OH/non-12α-OH BAs(Serum)	g_Prevotella_9	-0.101953	0.36818	negtive
GDCA(Faeces)	g_Abiotrophia	-0.10019	0.389164	negtive
Primary/secondary BAs(Serum)	g_Abiotrophia	0.0983441	0.385461	positive
Con/unconjugatde BAs(Serum)	g_Senegalimassilia	-0.0978958	0.387641	negtive
12α-OH/non-12α-OH BAs(Serum)	g_Sutterella	0.0977526	0.388339	positive
IL-6	g_Senegalimassilia	-0.097483	0.389655	negtive
LCA(Serum)	g_Parvimonas	-0.0958743	0.462336	negtive
GDCA(Faeces)	g_Oribacterium	-0.095587	0.411429	negtive
CA(Faeces)	g_Phascolarctobacterium	0.0944047	0.404871	positive
Primary BAs(Faeces)	g_Howardella	-0.0940009	0.406892	negtive
Unconjugatde BAs(Serum)	g_Lactobacillus	0.0918892	0.417559	positive
CDCA(Faeces)	g_Parvimonas	0.0916543	0.421773	positive
CDCA(Faeces)	g_Phascolarctobacterium	0.0906604	0.426845	positive
GDCA(Faeces)	g_unclassified_Lachnospiraceae	0.0905002	0.436873	positive
TNF-α	g_Oxalobacter	-0.0902644	0.425875	negtive
P21	g_Prevotella_9	-0.0875825	0.439807	negtive
P21	g_unclassified_Bacteroidales	-0.0872067	0.441779	negtive
CDCA(Faeces)	g_[Eubacterium]_nodatum_group	0.0863021	0.449496	positive
TCA(Serum)	g_unclassified_Bacteroidales	0.0861858	0.453086	positive
Primary BAs(Faeces)	g_[Eubacterium]_nodatum_group	0.0861344	0.447435	positive
Primary/secondary BAs(Serum)	g_unclassified_Bacteroidales	0.0853695	0.451494	positive
12α-OH/non-12α-OH BAs(Serum)	g_Brevundimonas	-0.0849551	0.453702	negtive
LCA(Serum)	g_Holdemanella	0.0843507	0.518069	positive
CA(Faeces)	g_Oxalobacter	0.0842811	0.457304	positive
Primary/secondary BAs(Faeces)	g_Lactobacillus	0.0836182	0.460863	positive
12α-OH/non-12α-OH BAs(Serum)	g_unclassified_Muribaculaceae	-0.0819153	0.470075	negtive
CDCA(Faeces)	g_Abiotrophia	0.0818939	0.47307	positive
Con/unconjugatde BAs(Serum)	g_[Eubacterium]_nodatum_group	0.0818108	0.470643	positive
Con/unconjugatde BAs(Serum)	g_Oxalobacter	-0.0817195	0.471141	negtive
P21	Chao1 Index	-0.0813174	0.472552	negtive
LPS	Chao1 Index	-0.0811767	0.47332	negtive
LCA(Serum)	g_Phascolarctobacterium	-0.0811216	0.534272	negtive
P21	ACE Index	-0.0809423	0.474602	negtive
LCA(Faeces)	g_Senegalimassilia	-0.0807235	0.476581	negtive
LCA(Faeces)	g_unclassified_Muribaculaceae	-0.0801857	0.479532	negtive
CDCA(Faeces)	g_Holdemanella	-0.0795514	0.485863	negtive
Primary/secondary BAs(Faeces)	g_Prevotella	-0.0789227	0.486502	negtive
Primary BAs(Faeces)	g_Phascolarctobacterium	0.0779319	0.492007	positive
Primary/secondary BAs(Serum)	Chao1 Index	-0.0777543	0.492221	negtive
Primary BAs(Faeces)	g_Catenibacterium	-0.0772543	0.495791	negtive
Primary/secondary BAs(Serum)	g_Sutterella	-0.0770697	0.496824	negtive
Primary/secondary BAs(Faeces)	g_Parvimonas	0.077018	0.497114	positive
GDCA(Faeces)	g_Catenibacterium	-0.0767216	0.510069	negtive
TNF-α	g_Pseudomonas	-0.076159	0.501939	negtive
Primary/secondary BAs(Faeces)	g_Sutterella	0.0758287	0.503801	positive
Con/unconjugatde BAs(Serum)	g_Holdemanella	-0.0758195	0.503853	negtive
Primary/secondary BAs(Faeces)	ACE Index	0.0742616	0.511915	positive
LCA(Serum)	g_Sutterella	-0.0740958	0.570364	negtive
LCA(Serum)	Chao1 Index	-0.0740369	0.570671	negtive
LCA(Faeces)	g_Holdemanella	-0.0738302	0.515141	negtive
TCA(Serum)	g_Howardella	-0.0734936	0.522521	negtive
LPS	g_unclassified_Muribaculaceae	-0.0731429	0.519071	negtive
Primary/secondary BAs(Faeces)	g_Lactococcus	0.0725712	0.522352	positive
TCA(Serum)	g_Holdemanella	0.0712875	0.535114	positive
Primary/secondary BAs(Serum)	g_Lactobacillus	-0.0706141	0.53366	negtive
P21	g_Catenibacterium	-0.0693142	0.541237	negtive
LCA(Serum)	g_Rikenellaceae_RC9_gut_group	0.0674258	0.605641	positive
CDCA(Faeces)	g_Senegalimassilia	-0.0669476	0.557729	negtive
LPS	g_Lactococcus	-0.0659268	0.561227	negtive
Primary/secondary BAs(Faeces)	g_unclassified_Muribaculaceae	0.06528	0.565084	positive
Primary/secondary BAs(Serum)	g_Rikenellaceae_RC9_gut_group	-0.06445	0.570051	negtive
TCA(Serum)	g_Lactobacillus	-0.0643747	0.575518	negtive
Con/unconjugatde BAs(Serum)	g_Prevotella_9	-0.0643484	0.57066	negtive
TNF-α	g_Holdemanella	-0.0639766	0.572893	negtive
P21	g_Phascolarctobacterium	0.0631275	0.578007	positive
12α-OH/non-12α-OH BAs(Serum)	g_Oribacterium	-0.0627941	0.580021	negtive
P21	g_Holdemanella	0.0627168	0.580488	positive
CA(Faeces)	g_Senegalimassilia	0.0626821	0.580698	positive
CDCA(Faeces)	g_Prevotella_9	-0.062635	0.583433	negtive
Primary BAs(Faeces)	g_Abiotrophia	0.0624251	0.582253	positive
P21	g_Prevotella	-0.0614072	0.588432	negtive
Con/unconjugatde BAs(Serum)	g_Howardella	-0.0609537	0.591194	negtive
12α-OH/non-12α-OH BAs(Serum)	g_Holdemanella	0.0593151	0.601224	positive
TNF-α	g_unclassified_Lachnospiraceae	-0.0593061	0.600586	negtive
IL-6	g_Abiotrophia	-0.0589846	0.603256	negtive
Con/unconjugatde BAs(Serum)	g_unclassified_Lachnospiraceae	-0.0574308	0.612169	negtive
CA(Faeces)	g_Rikenellaceae_RC9_gut_group	-0.0565265	0.618463	negtive
P21	g_Lactobacillus	-0.0555542	0.624523	negtive
Primary BAs(Faeces)	g_Rikenellaceae_RC9_gut_group	-0.0552806	0.626233	negtive
Con/unconjugatde BAs(Serum)	g_Oribacterium	-0.0549265	0.628449	negtive
Unconjugatde BAs(Serum)	g_Oxalobacter	0.0547487	0.629563	positive
TNF-α	g_Prevotella	-0.0534269	0.637869	negtive
Unconjugatde BAs(Serum)	g_Senegalimassilia	-0.0532001	0.639299	negtive
P21	g_Sutterella	0.0507507	0.654823	positive
TCA(Serum)	g_Lactococcus	0.0504339	0.661018	positive
12α-OH/non-12α-OH BAs(Serum)	g_Phascolarctobacterium	0.0502484	0.658025	positive
Primary/secondary BAs(Serum)	g_Catenibacterium	-0.0498974	0.660266	negtive
GDCA(Faeces)	Chao1 Index	0.0495017	0.671089	positive
LPS	g_Howardella	-0.0494892	0.662876	negtive
Con/unconjugatde BAs(Serum)	g_Rikenellaceae_RC9_gut_group	0.0491299	0.665177	positive
P21	g_Oxalobacter	0.0486531	0.668235	positive
TCA(Serum)	g_Oribacterium	0.0480696	0.676001	positive
IL-6	g_Sutterella	-0.0472605	0.677198	negtive
TNF-α	g_Rikenellaceae_RC9_gut_group	-0.0465829	0.681575	negtive
IL-6	g_[Eubacterium]_nodatum_group	-0.046526	0.681942	negtive
TNF-α	ACE Index	0.0463666	0.682393	positive
GDCA(Faeces)	ACE Index	0.0461387	0.692273	positive
CA(Faeces)	g_Brevundimonas	0.0455546	0.688237	positive
IL-6	g_unclassified_Bacteroidales	-0.0443084	0.696344	negtive
Primary BAs(Faeces)	g_Oxalobacter	0.0442554	0.696689	positive
Unconjugatde BAs(Serum)	g_[Eubacterium]_nodatum_group	0.0438598	0.69927	positive
Primary BAs(Faeces)	g_unclassified_Lachnospiraceae	0.0437412	0.699492	positive
TNF-α	Chao1 Index	0.0435771	0.700566	positive
LCA(Faeces)	g_Prevotella_9	-0.0427354	0.706625	negtive
IL-6	g_Pseudomonas	-0.041768	0.712974	negtive
12α-OH/non-12α-OH BAs(Serum)	g_unclassified_Lachnospiraceae	0.0413971	0.714887	positive
Primary/secondary BAs(Faeces)	g_Brevundimonas	0.0413917	0.715449	positive
LPS	ACE Index	-0.0412096	0.716123	negtive
Primary BAs(Faeces)	g_Parvimonas	0.0409263	0.718514	positive
TNF-α	g_Parvimonas	-0.04028	0.722778	negtive
Con/unconjugatde BAs(Serum)	g_unclassified_Muribaculaceae	0.0400481	0.724309	positive
GDCA(Faeces)	g_Oxalobacter	0.0389161	0.738556	positive
CDCA(Faeces)	g_unclassified_Muribaculaceae	0.0384766	0.736372	positive
P21	g_Howardella	0.0382899	0.73596	positive
TNF-α	g_Sutterella	-0.0382634	0.736136	negtive
Con/unconjugatde BAs(Serum)	g_Prevotella	-0.0381704	0.736753	negtive
Unconjugatde BAs(Serum)	g_Sutterella	0.0381341	0.736995	positive
GDCA(Faeces)	g_Parvimonas	-0.0378418	0.745525	negtive
12α-OH/non-12α-OH BAs(Serum)	g_Rikenellaceae_RC9_gut_group	0.0378285	0.739026	positive
TCA(Serum)	g_Oxalobacter	0.037617	0.743686	positive
TNF-α	g_Catenibacterium	-0.0366318	0.747001	negtive
Primary/secondary BAs(Serum)	g_Prevotella	0.035882	0.752011	positive
Primary/secondary BAs(Faeces)	g_Oxalobacter	0.03546	0.754835	positive
Con/unconjugatde BAs(Serum)	g_Catenibacterium	0.0344163	0.761834	positive
LCA(Faeces)	g_Pseudomonas	-0.0339059	0.765263	negtive
LCA(Faeces)	Chao1 Index	-0.0333925	0.768717	negtive
Unconjugatde BAs(Serum)	g_Lactococcus	-0.0326014	0.774049	negtive
Primary/secondary BAs(Serum)	g_Oxalobacter	0.03212	0.777298	positive
TCA(Serum)	g_Parvimonas	-0.0320249	0.78075	negtive
TCA(Serum)	ACE Index	-0.0314757	0.784419	negtive
CDCA(Faeces)	g_Pseudomonas	0.0312408	0.784611	positive
CA(Faeces)	g_Prevotella_9	0.0311356	0.783955	positive
LCA(Serum)	g_Prevotella_9	-0.0310007	0.812524	negtive
Primary BAs(Faeces)	g_Pseudomonas	-0.029823	0.792855	negtive
LCA(Faeces)	g_Parvimonas	-0.0297064	0.793647	negtive
LCA(Serum)	g_Prevotella	0.029037	0.824204	positive
12α-OH/non-12α-OH BAs(Serum)	Chao1 Index	0.0278715	0.805783	positive
LPS	g_Prevotella_9	0.027484	0.808779	positive
Primary/secondary BAs(Serum)	g_unclassified_Muribaculaceae	-0.0274616	0.808932	negtive
Primary/secondary BAs(Faeces)	g_Holdemanella	0.0270118	0.812004	positive
CDCA(Faeces)	g_Rikenellaceae_RC9_gut_group	-0.0269933	0.813323	negtive
LCA(Serum)	g_Oribacterium	-0.0266513	0.838444	negtive
Primary/secondary BAs(Faeces)	g_Howardella	-0.026601	0.814812	negtive
Con/unconjugatde BAs(Serum)	g_Abiotrophia	-0.0241681	0.831487	negtive
TCA(Serum)	g_unclassified_Muribaculaceae	0.0235534	0.837816	positive
IL-6	g_unclassified_Muribaculaceae	-0.0233541	0.837083	negtive
TCA(Serum)	g_Abiotrophia	0.0225714	0.844491	positive
Primary/secondary BAs(Faeces)	g_Catenibacterium	-0.0213433	0.850941	negtive
Primary/secondary BAs(Faeces)	g_Prevotella_9	0.0202168	0.858726	positive
P21	g_unclassified_Lachnospiraceae	0.0200891	0.859371	positive
LCA(Faeces)	ACE Index	0.0198199	0.861472	positive
CA(Faeces)	g_unclassified_Lachnospiraceae	-0.0191399	0.866179	negtive
IL-6	g_Rikenellaceae_RC9_gut_group	0.0189426	0.867546	positive
LPS	g_Pseudomonas	0.0184819	0.87074	positive
Primary BAs(Faeces)	g_Prevotella_9	0.0182679	0.872224	positive
Con/unconjugatde BAs(Serum)	g_Lactococcus	-0.0176839	0.876276	negtive
Unconjugatde BAs(Serum)	g_Abiotrophia	0.0173962	0.878273	positive
LCA(Serum)	g_Oxalobacter	0.017208	0.895278	positive
Primary BAs(Faeces)	g_Holdemanella	0.0171092	0.880266	positive
LCA(Faeces)	g_Oxalobacter	0.0167005	0.883106	positive
CA(Faeces)	g_Holdemanella	0.0161014	0.887271	positive
Unconjugatde BAs(Serum)	g_Pseudomonas	-0.0160404	0.887696	negtive
Primary/secondary BAs(Faeces)	g_unclassified_Lachnospiraceae	-0.0158697	0.88871	negtive
Primary/secondary BAs(Serum)	g_Holdemanella	0.0155721	0.890954	positive
Unconjugatde BAs(Serum)	g_Prevotella	0.0149044	0.895603	positive
Primary/secondary BAs(Serum)	g_Prevotella_9	-0.0140414	0.901617	negtive
Primary BAs(Faeces)	g_Brevundimonas	-0.0139351	0.902358	negtive
12α-OH/non-12α-OH BAs(Serum)	g_Lactobacillus	-0.013267	0.907017	negtive
Primary/secondary BAs(Faeces)	g_Senegalimassilia	-0.0129216	0.909428	negtive
LCA(Serum)	g_Pseudomonas	0.0122093	0.925595	positive
LPS	g_Catenibacterium	-0.011917	0.916443	negtive
12α-OH/non-12α-OH BAs(Serum)	g_Howardella	-0.0116889	0.918037	negtive
CDCA(Faeces)	g_Brevundimonas	0.0114952	0.919911	positive
LCA(Faeces)	g_Lactobacillus	0.0113907	0.920121	positive
LCA(Serum)	g_[Eubacterium]_nodatum_group	0.0110697	0.932523	positive
P21	g_Oribacterium	0.0105023	0.926333	positive
LCA(Serum)	ACE Index	-0.0103123	0.93713	negtive
P21	g_Parvimonas	-0.00943658	0.93379	negtive
Primary BAs(Faeces)	g_Senegalimassilia	-0.00939877	0.934055	negtive
P21	g_Rikenellaceae_RC9_gut_group	0.00920714	0.935397	positive
Primary/secondary BAs(Faeces)	g_Pseudomonas	0.00913593	0.935895	positive
LCA(Serum)	g_unclassified_Lachnospiraceae	-0.00777387	0.952585	negtive
CA(Faeces)	g_Pseudomonas	0.00661575	0.953556	positive
Unconjugatde BAs(Serum)	g_Phascolarctobacterium	0.0049544	0.96521	positive
TCA(Serum)	Chao1 Index	-0.00480544	0.966694	negtive
Unconjugatde BAs(Serum)	g_Rikenellaceae_RC9_gut_group	0.00477338	0.966481	positive
Unconjugatde BAs(Serum)	g_Holdemanella	-0.00420799	0.970449	negtive
GDCA(Faeces)	g_unclassified_Muribaculaceae	-0.00374698	0.974373	negtive
CA(Faeces)	g_Howardella	0.00254997	0.98209	positive
CA(Faeces)	g_Lactobacillus	0.00228291	0.983965	positive
12α-OH/non-12α-OH BAs(Serum)	ACE Index	-0.00196906	0.98622	negtive
CA(Faeces)	g_Catenibacterium	-0.00172015	0.987918	negtive
GDCA(Faeces)	g_Rikenellaceae_RC9_gut_group	-0.00118407	0.9919	negtive
GDCA(Faeces)	g_Senegalimassilia	0.0010865	0.992568	positive
Con/unconjugatde BAs(Serum)	g_Sutterella	-0.00056878	0.996005	negtive
