# Supplementary material for: The alteration of bile acids and gut microbiota is associated with intestinal barrier dysfunction and inflammaging in human
Source: Front Aging. 2026 Apr 15;7:1741360. doi: 10.3389/fragi.2026.1741360 (PMC13124955; doi:10.3389/fragi.2026.1741360)
Supplement: Supplementary file 2 [file Table2.xls]

## Sheet: Sheet 1
Cytokines	Cytokines	rho	p value	relation
LPS	LPS	1	0	positive
TNF-α	TNF-α	1	0	positive
P21	P21	1	0	positive
IL-6	IL-6	1	0	positive
LPS	TNF-α	0.410157	1.57388e-08	positive
TNF-α	LPS	0.410157	1.57388e-08	positive
P21	IL-6	0.333472	6.10795e-06	positive
IL-6	P21	0.333472	6.10795e-06	positive
TNF-α	IL-6	0.327876	8.90463e-06	positive
IL-6	TNF-α	0.327876	8.90463e-06	positive
LPS	IL-6	0.252708	0.000715028	positive
IL-6	LPS	0.252708	0.000715028	positive
TNF-α	P21	0.156933	0.0375241	positive
P21	TNF-α	0.156933	0.0375241	positive
LPS	P21	0.148285	0.0495207	positive
P21	LPS	0.148285	0.0495207	positive
