# Supplementary material for: The alteration of bile acids and gut microbiota is associated with intestinal barrier dysfunction and inflammaging in human
Source: Front Aging. 2026 Apr 15;7:1741360. doi: 10.3389/fragi.2026.1741360 (PMC13124955; doi:10.3389/fragi.2026.1741360)
Supplement: Supplementary file 4 [file Table5.xls]

## Sheet: Sheet 1
Biomarker_names	Log_value	Groups	LDA_values	p_value
k__Bacteria.p__Firmicutes.c__Bacilli.o__Lactobacillales.f__Streptococcaceae.g__Streptococcus.s__unclassified_Streptococcus	4.51496			-
k__Bacteria.p__Firmicutes.c__Bacilli.o__Erysipelotrichales.f__Erysipelotrichaceae.g__Faecalitalea.s__Amedibacillus_dolichus	2.06463			-
k__Bacteria.p__Firmicutes.c__Clostridia.o__Monoglobales.f__Monoglobaceae.g__Monoglobus.s__uncultured_Clostridium_sp_	3.48158			-
k__Bacteria.p__Actinobacteriota.c__Actinobacteria.o__Bifidobacteriales.f__Bifidobacteriaceae.g__Scardovia.s__Scardovia_wiggsiae	1.92197			-
k__Bacteria.p__Bacteroidota.c__Bacteroidia.o__Bacteroidales.f__Prevotellaceae.g__Paraprevotella	3.11069			-
k__Bacteria.p__Bacteroidota.c__Bacteroidia.o__Bacteroidales.f__Prevotellaceae.g__Prevotella_9	4.81181	Young	4.32388	0.00899931005191
k__Bacteria.p__Firmicutes.c__Clostridia.o__Lachnospirales.f__Lachnospiraceae.g__Dorea.s__Dorea_formicigenerans	3.33179	Young	2.69258	0.032151951072
k__Bacteria.p__Bacteroidota.c__Bacteroidia.o__Bacteroidales.f__Bacteroidales_BS11_gut_group.g__uncultured_rumen_bacterium.s__uncultured_rumen_bacterium	2.49673			-
k__Bacteria.p__Actinobacteriota.c__Coriobacteriia.o__Coriobacteriales.f__Eggerthellaceae.g__Gordonibacter	2.11175			-
k__Bacteria.p__Actinobacteriota.c__Coriobacteriia.o__Coriobacteriales.f__Atopobiaceae.g__Atopobium.s__unclassified_Atopobium	2.85018			-
k__Bacteria.p__Firmicutes.c__Clostridia.o__Peptostreptococcales_Tissierellales.f__Peptostreptococcaceae.g__Romboutsia	3.62432			-
k__Bacteria.p__Firmicutes.c__Bacilli.o__Erysipelotrichales.f__Erysipelatoclostridiaceae.g__Erysipelotrichaceae_UCG_003.s__unclassified_Erysipelotrichaceae_UCG_003	3.49413			-
k__Bacteria.p__Actinobacteriota.c__Actinobacteria.o__Micrococcales.f__Micrococcaceae.g__Rothia.s__unclassified_Rothia	3.00708			-
k__Bacteria.p__Firmicutes.c__Bacilli.o__Erysipelotrichales.f__Erysipelotrichaceae.g__Turicibacter.s__unclassified_Turicibacter	2.77402			-
k__Bacteria.p__Firmicutes.c__Clostridia.o__Oscillospirales.f__Oscillospiraceae.g__UCG_002.s__uncultured_rumen_bacterium	2.80994			-
k__Bacteria.p__Firmicutes.c__Clostridia.o__Clostridia_vadinBB60_group.f__uncultured_Firmicutes_bacterium	2.05706			-
k__Bacteria.p__Proteobacteria.c__Gammaproteobacteria.o__Enterobacterales.f__Enterobacteriaceae.g__Escherichia_Shigella.s__unclassified_Escherichia_Shigella	5.34635			-
k__Bacteria.p__Firmicutes.c__Bacilli.o__Erysipelotrichales.f__Erysipelotrichaceae.g__Holdemanella	3.39464	Young	2.90679	0.0150687081603
k__Bacteria.p__Firmicutes.c__Clostridia.o__Oscillospirales.f__Ruminococcaceae.g___Eubacterium__siraeum_group	3.25064			-
k__Bacteria.p__Firmicutes.c__Clostridia.o__Oscillospirales.f__Ruminococcaceae.g__unclassified_Ruminococcaceae.s__unclassified_Ruminococcaceae	3.9345			-
k__Bacteria.p__Proteobacteria.c__Gammaproteobacteria.o__Enterobacterales.f__Morganellaceae.g__Morganella.s__unclassified_Morganella	2.72106			-
k__Bacteria.p__Bacteroidota.c__Bacteroidia	5.2882			-
k__Bacteria.p__Firmicutes.c__Bacilli.o__Erysipelotrichales.f__Erysipelatoclostridiaceae.g__Coprobacillus	2.20595			-
k__Bacteria.p__Firmicutes.c__Clostridia.o__Christensenellales.f__Christensenellaceae.g__Christensenellaceae_R_7_group	3.74827			-
k__Bacteria.p__Firmicutes.c__Bacilli.o__Lactobacillales.f__Streptococcaceae	4.52906			-
k__Bacteria.p__Patescibacteria.c__Saccharimonadia.o__Saccharimonadales.f__Saccharimonadaceae.g__TM7x	3.13999			-
k__Bacteria.p__Firmicutes.c__Negativicutes.o__Acidaminococcales.f__Acidaminococcaceae.g__Succiniclasticum	3.10008			-
k__Bacteria.p__Bacteroidota.c__Bacteroidia.o__Bacteroidales.f__Rikenellaceae.g__Alistipes.s__Alistipes_sp__N15_MGS_157	2.18691			-
k__Bacteria.p__Firmicutes.c__Clostridia.o__Oscillospirales.f__Ruminococcaceae.g__Negativibacillus	3.03997			-
k__Bacteria.p__Bacteroidota.c__Bacteroidia.o__Bacteroidales.f__Rikenellaceae	4.03873			-
k__Bacteria.p__Firmicutes.c__Bacilli.o__Lactobacillales.f__Lactobacillaceae.g__Lactobacillus	3.56641	Old	3.1834	0.013778113125
k__Bacteria.p__Firmicutes.c__Negativicutes.o__Acidaminococcales.f__Acidaminococcaceae.g__Phascolarctobacterium	3.97251	Young	3.41147	0.0099274827797
k__Bacteria.p__Firmicutes.c__Clostridia.o__Lachnospirales.f__Lachnospiraceae.g__unclassified_Lachnospiraceae.s__uncultured_rumen_bacterium	2.24882			-
k__Bacteria.p__Firmicutes.c__Bacilli.o__Staphylococcales.f__Gemellaceae.g__Gemella.s__unclassified_Gemella	2.60497			-
k__Bacteria.p__Firmicutes.c__Clostridia.o__Oscillospirales.f__Oscillospiraceae.g__NK4A214_group	3.55985			-
k__Bacteria.p__Firmicutes.c__Bacilli.o__Erysipelotrichales.f__Erysipelotrichaceae.g__unclassified_Erysipelotrichaceae.s__Clostridiales_bacterium_60_7e	2.20101			-
k__Bacteria.p__Firmicutes.c__Clostridia.o__Oscillospirales.f__Butyricicoccaceae.g__Butyricicoccus.s__unclassified_Butyricicoccus	2.98181			-
k__Bacteria.p__Firmicutes.c__Negativicutes.o__Veillonellales_Selenomonadales.f__Veillonellaceae.g__Dialister	4.22152			-
k__Bacteria.p__Firmicutes.c__Negativicutes.o__Veillonellales_Selenomonadales.f__Selenomonadaceae.g__Veillonellaceae_UCG_001.s__unclassified_Veillonellaceae_UCG_001	2.69473			-
k__Bacteria.p__Proteobacteria.c__Gammaproteobacteria.o__Burkholderiales.f__Sutterellaceae.g__Sutterella.s__unclassified_Sutterella	2.78131	Young	2.40537	0.0460824077458
k__Bacteria.p__Verrucomicrobiota.c__Verrucomicrobiae.o__Verrucomicrobiales.f__Akkermansiaceae	3.85312			-
k__Bacteria.p__Proteobacteria.c__Alphaproteobacteria.o__Caulobacterales.f__Caulobacteraceae.g__Brevundimonas.s__unclassified_Brevundimonas	2.15851	Young	2.01851	2.29046640309e-05
k__Bacteria.p__Firmicutes.c__Bacilli.o__RF39	2.72349			-
k__Bacteria.p__Bacteroidota.c__Bacteroidia.o__Bacteroidales.f__Bacteroidales_RF16_group.g__unclassified_Bacteroidales_RF16_group	2.36891			-
k__Bacteria.p__Bacteroidota.c__Bacteroidia.o__Bacteroidales.f__Tannerellaceae.g__Parabacteroides.s__Parabacteroides_merdae	3.89881			-
k__Bacteria.p__Firmicutes.c__Bacilli.o__Lactobacillales.f__Lactobacillaceae	4.14326			-
k__Bacteria.p__Firmicutes.c__Bacilli.o__RF39.f__unclassified_RF39	1.77857			-
k__Bacteria.p__Firmicutes.c__Negativicutes.o__Veillonellales_Selenomonadales.f__Veillonellaceae.g__Megasphaera	3.7836			-
k__Bacteria.p__Firmicutes.c__Bacilli.o__Staphylococcales.f__Gemellaceae.g__Gemella	2.60497			-
k__Bacteria.p__Proteobacteria.c__Gammaproteobacteria.o__Enterobacterales.f__Yersiniaceae	2.19797			-
k__Bacteria.p__Proteobacteria	5.45638			-
k__Bacteria.p__Firmicutes.c__Negativicutes.o__Veillonellales_Selenomonadales.f__Selenomonadaceae	4.4161			-
k__Bacteria.p__Firmicutes.c__Bacilli.o__Erysipelotrichales.f__Erysipelotrichaceae.g__Turicibacter	2.77402			-
k__Bacteria.p__Firmicutes.c__Clostridia.o__Oscillospirales.f___Eubacterium__coprostanoligenes_group.g__unclassified__Eubacterium__coprostanoligenes_group.s__unclassified__Eubacterium__coprostanoligenes_group	4.43293			-
k__Bacteria.p__Firmicutes.c__Clostridia.o__Oscillospirales.f__Oscillospiraceae.g__Papillibacter	2.45165			-
k__Bacteria.p__Firmicutes.c__Clostridia.o__Lachnospirales.f__Lachnospiraceae.g__Lachnospiraceae_NK4A136_group.s__Lachnospiraceae_bacterium_GAM79	3.76027			-
k__Bacteria.p__Firmicutes.c__Bacilli.o__Erysipelotrichales.f__Erysipelatoclostridiaceae.g__Catenibacterium	3.65209	Old	3.22833	0.0443268252021
k__Bacteria.p__Firmicutes.c__Clostridia.o__Oscillospirales.f__Ruminococcaceae.g__Subdoligranulum.s__uncultured_Subdoligranulum_sp_	2.08715			-
k__Bacteria.p__Bacteroidota.c__Bacteroidia.o__Bacteroidales.f__Marinifilaceae.g__Odoribacter.s__Odoribacter_splanchnicus	2.85665			-
k__Bacteria.p__Firmicutes.c__Bacilli.o__RF39.f__uncultured_rumen_bacterium.g__uncultured_rumen_bacterium.s__uncultured_rumen_bacterium	2.67116			-
k__Bacteria.p__Bacteroidota.c__Bacteroidia.o__Bacteroidales.f__Rikenellaceae.g__Rikenellaceae_RC9_gut_group	3.3254	Old	3.04365	0.00258849703408
k__Bacteria.p__Firmicutes.c__Clostridia.o__Oscillospirales.f__UCG_010.g__unclassified_UCG_010.s__unclassified_UCG_010	2.93712			-
k__Bacteria.p__Firmicutes.c__Bacilli.o__Erysipelotrichales.f__Erysipelatoclostridiaceae	4.00057			-
k__Bacteria.p__Firmicutes.c__Negativicutes.o__Veillonellales_Selenomonadales.f__Selenomonadaceae.g__unclassified_Selenomonadaceae	2.79961			-
k__Bacteria.p__Proteobacteria.c__Gammaproteobacteria.o__Burkholderiales.f__Sutterellaceae.g__Sutterella.s__Sutterella_sp__6FBBBH3	2.37979			-
k__Bacteria.p__Actinobacteriota.c__Coriobacteriia.o__Coriobacteriales.f__Atopobiaceae.g__Atopobium	2.85018			-
k__Bacteria.p__Firmicutes.c__Clostridia.o__Lachnospirales.f__Lachnospiraceae.g__unclassified_Lachnospiraceae.s__uncultured_Pseudobutyrivibrio_sp_	2.00691			-
k__Bacteria.p__Firmicutes.c__Clostridia.o__Oscillospirales.f__Hungateiclostridiaceae	3.09761			-
k__Bacteria.p__Firmicutes.c__Clostridia.o__Monoglobales.f__Monoglobaceae.g__Monoglobus.s__Monoglobus_pectinilyticus	2.28606			-
k__Bacteria.p__Firmicutes.c__Clostridia.o__Christensenellales	3.79114			-
k__Bacteria.p__Actinobacteriota.c__Actinobacteria.o__Bifidobacteriales.f__Bifidobacteriaceae.g__Bifidobacterium.s__Bifidobacterium_breve	3.2161			-
k__Bacteria.p__Actinobacteriota.c__Coriobacteriia.o__Coriobacteriales.f__Eggerthellaceae.g__Slackia.s__Slackia_piriformis	1.91895	Old	2.0087	0.011458369669
k__Bacteria.p__Firmicutes.c__Clostridia.o__Peptostreptococcales_Tissierellales.f__Peptostreptococcaceae.g__Intestinibacter	3.34201			-
k__Bacteria.p__Proteobacteria.c__Gammaproteobacteria.o__Pseudomonadales.f__Moraxellaceae.g__Psychrobacter.s__unclassified_Psychrobacter	3.87104			-
k__Bacteria.p__Cyanobacteria.c__Vampirivibrionia.o__Gastranaerophilales.f__Candidatus_Melainabacteria_bacterium_MEL_A1.g__unclassified_Candidatus_Melainabacteria_bacterium_MEL_A1.s__unclassified_Candidatus_Melainabacteria_bacterium_MEL_A1	1.7749			-
k__Bacteria.p__unclassified_Bacteria	3.0373			-
k__Bacteria.p__Patescibacteria.c__Saccharimonadia.o__Saccharimonadales.f__uncultured_Candidatus_Saccharibacteria_bacterium.g__uncultured_Candidatus_Saccharibacteria_bacterium	2.28212			-
k__Bacteria.p__Firmicutes.c__Bacilli.o__Erysipelotrichales.f__Erysipelotrichaceae.g__Faecalitalea.s__Absiella_argi	2.18476			-
k__Bacteria.p__Firmicutes.c__Clostridia.o__Lachnospirales.f__Lachnospiraceae.g__Butyrivibrio	2.32395			-
k__Bacteria.p__Firmicutes.c__Clostridia.o__Lachnospirales.f__Lachnospiraceae.g__Lachnospiraceae_FCS020_group.s__unclassified_Lachnospiraceae_FCS020_group	1.88728			-
k__Bacteria.p__Proteobacteria.c__Gammaproteobacteria.o__Burkholderiales.f__Burkholderiaceae	1.88955			-
k__Bacteria.p__Firmicutes.c__Clostridia.o__Oscillospirales.f__Ruminococcaceae.g__Incertae_Sedis.s___Clostridium__leptum	2.9358			-
k__Bacteria.p__Bacteroidota.c__Bacteroidia.o__Bacteroidales.f__unclassified_Bacteroidales	2.34522	Young	2.39722	0.0133960592399
k__Bacteria.p__Firmicutes.c__Clostridia.o__Oscillospirales.f___Clostridium__methylpentosum_group	1.87194			-
k__Bacteria.p__Fusobacteriota.c__Fusobacteriia.o__Fusobacteriales	3.3666			-
k__Bacteria.p__Firmicutes.c__Clostridia.o__Clostridia_UCG_014.f__uncultured_rumen_bacterium.g__uncultured_rumen_bacterium.s__uncultured_rumen_bacterium	2.42411			-
k__Bacteria.p__Firmicutes.c__Bacilli.o__Staphylococcales.f__Gemellaceae	2.60497			-
k__Bacteria.p__Bacteroidota.c__Bacteroidia.o__Bacteroidales.f__Marinifilaceae	3.07123			-
k__Bacteria.p__Firmicutes.c__Clostridia.o__Oscillospirales.f__Ruminococcaceae.g__Fournierella	2.33945			-
k__Bacteria.p__Firmicutes.c__Clostridia.o__Clostridia_UCG_014.f__unclassified_Clostridia_UCG_014.g__unclassified_Clostridia_UCG_014.s__unclassified_Clostridia_UCG_014	3.87113			-
k__Bacteria.p__Fibrobacterota.c__Fibrobacteria	2.0147			-
k__Bacteria.p__Actinobacteriota.c__Coriobacteriia.o__Coriobacteriales.f__Eggerthellaceae.g__Adlercreutzia.s__unclassified_Adlercreutzia	2.27698			-
k__Bacteria.p__Bacteroidota.c__Bacteroidia.o__Bacteroidales.f__Prevotellaceae	4.88235	Young	4.3806	0.038424738722
k__Bacteria.p__Firmicutes.c__Bacilli.o__unclassified_Bacilli.f__unclassified_Bacilli.g__unclassified_Bacilli	2.54699			-
k__Bacteria.p__Bacteroidota.c__Bacteroidia.o__Bacteroidales.f__Bacteroidales_UCG_001	2.14931			-
k__Bacteria.p__Bacteroidota.c__Bacteroidia.o__Bacteroidales.f__F082.g__uncultured_rumen_bacterium.s__uncultured_rumen_bacterium	2.92015			-
k__Bacteria.p__Firmicutes.c__Clostridia.o__Oscillospirales.f__Oscillospiraceae.g__Colidextribacter	2.15878			-
k__Bacteria.p__Firmicutes.c__Clostridia.o__Lachnospirales.f__Lachnospiraceae.g__Roseburia.s__unclassified_Roseburia	4.18172			-
k__Bacteria.p__Patescibacteria.c__Saccharimonadia.o__Saccharimonadales.f__uncultured_Candidatus_Saccharibacteria_bacterium	2.28212			-
k__Bacteria.p__Actinobacteriota.c__Actinobacteria.o__Bifidobacteriales.f__Bifidobacteriaceae	4.71946			-
k__Bacteria.p__Firmicutes.c__Clostridia.o__Clostridia_vadinBB60_group.f__uncultured_rumen_bacterium.g__uncultured_rumen_bacterium.s__uncultured_rumen_bacterium	1.80726			-
k__Bacteria.p__Fusobacteriota.c__Fusobacteriia.o__Fusobacteriales.f__Fusobacteriaceae	3.3666			-
k__Bacteria.p__Bacteroidota.c__Bacteroidia.o__Bacteroidales.f__Tannerellaceae.g__Parabacteroides.s__Parabacteroides_goldsteinii	2.34626	Young	2.02072	0.0455574338391
k__Bacteria.p__Firmicutes.c__Bacilli.o__Lactobacillales.f__Lactobacillaceae.g__Weissella.s__unclassified_Weissella	3.5777			-
k__Bacteria.p__Firmicutes.c__Bacilli.o__Lactobacillales.f__Lactobacillaceae.g__Lactobacillus.s__unclassified_Lactobacillus	3.56641	Old	3.1834	0.013778113125
k__Bacteria.p__Firmicutes.c__Clostridia.o__Eubacteriales.f__Eubacteriaceae.g__Eubacterium	2.66021			-
k__Bacteria.p__Proteobacteria.c__Gammaproteobacteria.o__Enterobacterales.f__Morganellaceae	2.72106			-
k__Bacteria.p__unclassified_Bacteria.c__unclassified_Bacteria	3.0373			-
k__Bacteria.p__Firmicutes.c__Clostridia.o__unclassified_Clostridia.f__unclassified_Clostridia	2.60594			-
k__Bacteria.p__Firmicutes.c__Clostridia.o__Oscillospirales.f__Butyricicoccaceae.g__Butyricicoccus.s__Butyricicoccus_sp__K4410_MGS_46	3.50567			-
k__Bacteria.p__Bacteroidota.c__Bacteroidia.o__Bacteroidales.f__Barnesiellaceae.g__Barnesiella.s__unclassified_Barnesiella	3.31614			-
k__Bacteria.p__Firmicutes.c__Clostridia.o__Lachnospirales.f__Lachnospiraceae.g__Sellimonas	2.95638			-
k__Bacteria.p__Actinobacteriota.c__Actinobacteria.o__Actinomycetales.f__Actinomycetaceae.g__Actinomyces.s__Schaalia_odontolytica	3.62751			-
k__Bacteria.p__Firmicutes.c__Bacilli.o__Lactobacillales.f__Lactobacillaceae.g__Fructilactobacillus	2.21721			-
k__Bacteria.p__Firmicutes.c__Clostridia.o__Oscillospirales.f__Ruminococcaceae.g__DTU089.s__unclassified_DTU089	2.75296			-
k__Bacteria.p__Firmicutes.c__Bacilli.o__Lactobacillales.f__Lactobacillaceae.g__Leuconostoc	2.0314			-
k__Bacteria.p__Firmicutes.c__Clostridia.o__Eubacteriales.f__Eubacteriaceae	2.66021			-
k__Bacteria.p__Firmicutes.c__Clostridia.o__Oscillospirales.f__Hungateiclostridiaceae.g__Saccharofermentans.s__unclassified_Saccharofermentans	2.97923			-
k__Bacteria.p__Bacteroidota.c__Bacteroidia.o__Bacteroidales.f__Bacteroidaceae	4.98324			-
k__Bacteria.p__Cyanobacteria.c__Vampirivibrionia.o__Gastranaerophilales.f__Candidatus_Melainabacteria_bacterium_MEL_A1	1.7749			-
k__Bacteria.p__Firmicutes.c__Negativicutes.o__Veillonellales_Selenomonadales.f__Selenomonadaceae.g__Megamonas.s__unclassified_Megamonas	4.29193			-
k__Bacteria.p__Firmicutes.c__Clostridia.o__Lachnospirales.f__Lachnospiraceae.g__Pseudobutyrivibrio.s__unclassified_Pseudobutyrivibrio	2.11679			-
k__Bacteria.p__Desulfobacterota.c__Desulfovibrionia.o__Desulfovibrionales.f__Desulfovibrionaceae.g__unclassified_Desulfovibrionaceae.s__uncultured_Desulfovibrionaceae_bacterium	1.92598			-
k__Bacteria.p__Patescibacteria.c__Saccharimonadia.o__Saccharimonadales	3.35679			-
k__Bacteria.p__Firmicutes.c__Clostridia.o__Lachnospirales.f__Lachnospiraceae.g__UC5_1_2E3.s__unclassified_UC5_1_2E3	2.16615			-
k__Bacteria.p__Fibrobacterota.c__Fibrobacteria.o__Fibrobacterales.f__Fibrobacteraceae	2.0147			-
k__Bacteria.p__Firmicutes.c__Bacilli.o__Erysipelotrichales.f__Erysipelotrichaceae.g__Merdibacter.s__unclassified_Merdibacter	2.0053			-
k__Bacteria.p__Fibrobacterota.c__Fibrobacteria.o__Fibrobacterales.f__Fibrobacteraceae.g__Fibrobacter	2.0147			-
k__Bacteria.p__Firmicutes.c__Clostridia.o__Peptostreptococcales_Tissierellales.f__Peptostreptococcaceae.g__Intestinibacter.s__unclassified_Intestinibacter	3.34201			-
k__Bacteria.p__Firmicutes.c__Clostridia.o__Oscillospirales.f__Oscillospiraceae.g__Oscillibacter.s__unclassified_Oscillibacter	1.80519			-
k__Bacteria.p__Patescibacteria.c__Saccharimonadia.o__Saccharimonadales.f__Saccharimonadaceae.g__unclassified_Saccharimonadaceae	2.29073			-
k__Bacteria.p__Firmicutes.c__Clostridia.o__Clostridiales.f__Clostridiaceae	3.6361			-
k__Bacteria.p__Firmicutes.c__Clostridia.o__Oscillospirales.f__Ruminococcaceae.g__Incertae_Sedis.s__unclassified_Incertae_Sedis	3.09219			-
k__Bacteria.p__Bacteroidota.c__Bacteroidia.o__Bacteroidales.f__Barnesiellaceae	3.32742			-
k__Bacteria.p__Firmicutes.c__Clostridia.o__Oscillospirales.f__Butyricicoccaceae.g__UCG_009	2.31313			-
k__Bacteria.p__Firmicutes.c__Clostridia.o__Oscillospirales.f__Oscillospiraceae.g__Flavonifractor	3.10111			-
k__Bacteria.p__Firmicutes.c__Clostridia.o__Monoglobales.f__Monoglobaceae	3.48367			-
k__Bacteria.p__Firmicutes.c__Clostridia.o__Lachnospirales.f__Lachnospiraceae.g__Agathobacter.s__unclassified_Agathobacter	4.31158			-
k__Bacteria.p__Actinobacteriota.c__Actinobacteria.o__Bifidobacteriales	4.71946			-
k__Bacteria.p__Bacteroidota.c__Bacteroidia.o__Bacteroidales.f__Prevotellaceae.g__Prevotella.s__unclassified_Prevotella	2.627			-
k__Bacteria.p__Firmicutes.c__Bacilli.o__Lactobacillales.f__Lactobacillaceae.g__Ligilactobacillus	3.91564			-
k__Bacteria.p__Firmicutes.c__Clostridia.o__Oscillospirales.f__Oscillospiraceae.g__UCG_003.s__unclassified_UCG_003	2.86704			-
k__Bacteria.p__Actinobacteriota.c__Actinobacteria.o__Bifidobacteriales.f__Bifidobacteriaceae.g__Bifidobacterium	4.71799			-
k__Bacteria.p__Firmicutes.c__Clostridia.o__Oscillospirales.f__Ruminococcaceae.g__Anaerotruncus	1.93302			-
k__Bacteria.p__Actinobacteriota.c__Actinobacteria.o__Micrococcales	3.00708			-
k__Bacteria.p__Firmicutes.c__Clostridia.o__Lachnospirales.f__Lachnospiraceae.g__Blautia	4.35908			-
k__Bacteria.p__Desulfobacterota.c__Desulfovibrionia.o__Desulfovibrionales	4.08417			-
k__Bacteria.p__Firmicutes.c__Clostridia.o__Lachnospirales.f__Lachnospiraceae.g__Sellimonas.s__Lachnoclostridium_phocaeense	2.43462			-
k__Bacteria.p__Firmicutes.c__Clostridia.o__Oscillospirales.f___Eubacterium__coprostanoligenes_group.g__unclassified__Eubacterium__coprostanoligenes_group	4.43293			-
k__Bacteria.p__Firmicutes.c__Clostridia.o__Lachnospirales.f__Lachnospiraceae	5.19756			-
k__Bacteria.p__Proteobacteria.c__Gammaproteobacteria.o__Pseudomonadales.f__Moraxellaceae.g__Acinetobacter.s__unclassified_Acinetobacter	3.75334			-
k__Bacteria.p__Proteobacteria.c__Gammaproteobacteria.o__Pseudomonadales	3.93368			-
k__Bacteria.p__Firmicutes.c__Clostridia.o__Oscillospirales.f___Eubacterium__coprostanoligenes_group.g__uncultured_Clostridiales_bacterium.s__uncultured_Clostridiales_bacterium	2.87608			-
k__Bacteria.p__Firmicutes.c__Bacilli.o__Lactobacillales.f__Lactobacillaceae.g__Fructilactobacillus.s__Fructilactobacillus_sanfranciscensis	2.21721			-
k__Bacteria.p__Firmicutes.c__Bacilli.o__Lactobacillales.f__Carnobacteriaceae.g__Granulicatella	3.02016			-
k__Bacteria.p__Firmicutes.c__Clostridia.o__Lachnospirales.f__Lachnospiraceae.g__Hungatella	3.0023			-
k__Bacteria.p__Firmicutes.c__Clostridia.o__Oscillospirales.f__Hungateiclostridiaceae.g__Saccharofermentans	3.09761			-
k__Bacteria.p__Firmicutes.c__Clostridia.o__unclassified_Clostridia.f__unclassified_Clostridia.g__unclassified_Clostridia.s__unclassified_Clostridia	2.60594			-
k__Bacteria.p__Actinobacteriota.c__Actinobacteria.o__Bifidobacteriales.f__Bifidobacteriaceae.g__Gardnerella.s__Gardnerella_vaginalis	2.19545			-
k__Bacteria.p__Firmicutes.c__Clostridia.o__Lachnospirales.f__Lachnospiraceae.g__Eisenbergiella	3.63979			-
k__Bacteria.p__Firmicutes.c__Negativicutes.o__Veillonellales_Selenomonadales.f__Selenomonadaceae.g__Megamonas	4.41608			-
k__Bacteria.p__Firmicutes.c__Clostridia.o__Lachnospirales.f__Lachnospiraceae.g__Fusicatenibacter	3.64709			-
k__Bacteria.p__Firmicutes.c__Clostridia.o__Oscillospirales.f__unclassified_Oscillospirales	1.95758			-
k__Bacteria.p__Firmicutes.c__Clostridia.o__Lachnospirales.f__Lachnospiraceae.g___Eubacterium__ruminantium_group	3.58205			-
k__Bacteria.p__Proteobacteria.c__Gammaproteobacteria.o__Enterobacterales.f__Yersiniaceae.g__Serratia	2.19797			-
k__Bacteria.p__Fibrobacterota.c__Fibrobacteria.o__Fibrobacterales.f__Fibrobacteraceae.g__Fibrobacter.s__Fibrobacter_succinogenes	2.0147			-
k__Bacteria.p__Firmicutes.c__Bacilli.o__Erysipelotrichales.f__Erysipelotrichaceae.g__Holdemanella.s__unclassified_Holdemanella	3.39464	Young	2.90859	0.0150687081603
k__Bacteria.p__Firmicutes.c__Clostridia.o__Oscillospirales.f__Oscillospiraceae	4.42789			-
k__Bacteria.p__Proteobacteria.c__Gammaproteobacteria.o__Enterobacterales.f__Yersiniaceae.g__Serratia.s__unclassified_Serratia	2.19797			-
k__Bacteria.p__Firmicutes.c__Clostridia.o__Lachnospirales.f__Lachnospiraceae.g___Ruminococcus__gnavus_group	4.04163			-
k__Bacteria.p__Firmicutes.c__Clostridia.o__Oscillospirales.f__Ruminococcaceae.g__Ruminococcus.s__Clostridiaceae_bacterium_DJF_VR76	3.19485			-
k__Bacteria.p__Firmicutes.c__Clostridia.o__Christensenellales.f__Christensenellaceae.g__Christensenellaceae_R_7_group.s__unclassified_Christensenellaceae_R_7_group	3.61856			-
k__Bacteria.p__Bacteroidota.c__Bacteroidia.o__Bacteroidales.f__Prevotellaceae.g__Paraprevotella.s__Paraprevotella_xylaniphila	2.34947			-
k__Bacteria.p__Firmicutes.c__Clostridia.o__Lachnospirales.f__Lachnospiraceae.g__unclassified_Lachnospiraceae.s__uncultured_Eubacterium_sp_	2.16649			-
k__Bacteria.p__Proteobacteria.c__Gammaproteobacteria.o__Burkholderiales.f__Oxalobacteraceae.g__Oxalobacter.s__unclassified_Oxalobacter	1.96237	Young	2.41081	0.0282561001305
k__Bacteria.p__Firmicutes.c__Clostridia.o__Christensenellales.f__Christensenellaceae.g__Christensenellaceae_R_7_group.s__uncultured_marine_bacterium	2.22323			-
k__Bacteria.p__Firmicutes.c__Bacilli.o__Erysipelotrichales.f__Erysipelotrichaceae.g__Holdemania.s__unclassified_Holdemania	2.78074			-
k__Bacteria.p__Firmicutes.c__Bacilli.o__Lactobacillales.f__Lactobacillaceae.g__Ligilactobacillus.s__Ligilactobacillus_salivarius	3.86337	Old	3.45814	0.0244067457752
k__Bacteria.p__Proteobacteria.c__Gammaproteobacteria.o__Burkholderiales.f__Sutterellaceae.g__Sutterella.s__Sutterella_wadsworthensis	1.67249			-
k__Bacteria.p__Firmicutes.c__Clostridia.o__Clostridia_vadinBB60_group.f__uncultured_rumen_bacterium	1.80726			-
k__Bacteria.p__Desulfobacterota.c__Desulfovibrionia.o__Desulfovibrionales.f__Desulfovibrionaceae.g__Bilophila	3.9199			-
k__Bacteria.p__Firmicutes.c__Clostridia.o__Oscillospirales.f__Butyricicoccaceae.g__Butyricicoccus.s__Butyricicoccus_pullicaecorum	2.46558	Old	2.12514	0.0346686255943
k__Bacteria.p__Bacteroidota.c__Bacteroidia.o__Bacteroidales.f__Rikenellaceae.g__Alistipes.s__Alistipes_indistinctus	2.25991	Young	2.14816	0.0444586956646
k__Bacteria.p__Firmicutes.c__Clostridia.o__Lachnospirales.f__Lachnospiraceae.g__Lachnospira	3.57725			-
k__Bacteria.p__Firmicutes.c__Negativicutes.o__Veillonellales_Selenomonadales.f__Veillonellaceae.g__Allisonella	2.72261			-
k__Bacteria.p__Firmicutes.c__Clostridia.o__Lachnospirales.f__Lachnospiraceae.g__Lachnospiraceae_ND3007_group.s__unclassified_Lachnospiraceae_ND3007_group	2.99539			-
k__Bacteria.p__Actinobacteriota.c__Coriobacteriia.o__Coriobacteriales.f__Eggerthellaceae.g__Eggerthella	3.32644			-
k__Bacteria.p__Firmicutes.c__Clostridia.o__Oscillospirales.f__UCG_010.g__uncultured_rumen_bacterium_4C0d_9	2.58777			-
k__Bacteria.p__Firmicutes.c__Clostridia.o__Lachnospirales.f__Lachnospiraceae.g__Lachnospiraceae_UCG_009.s__unclassified_Lachnospiraceae_UCG_009	2.61387			-
k__Bacteria.p__Firmicutes.c__Clostridia.o__Oscillospirales.f__Ruminococcaceae.g__Faecalibacterium.s__unclassified_Faecalibacterium	4.84445			-
k__Bacteria.p__Firmicutes.c__Clostridia.o__Lachnospirales.f__Lachnospiraceae.g__Roseburia	4.18172			-
k__Bacteria.p__Fusobacteriota	3.3666			-
k__Bacteria.p__Actinobacteriota.c__Actinobacteria.o__Corynebacteriales.f__Corynebacteriaceae.g__Corynebacterium.s__Corynebacterium_argentoratense	2.76195			-
k__Bacteria.p__Actinobacteriota.c__Coriobacteriia.o__Coriobacteriales.f__Coriobacteriaceae.g__Collinsella	3.99066			-
k__Bacteria.p__Proteobacteria.c__Gammaproteobacteria.o__Enterobacterales.f__Succinivibrionaceae.g__Succinivibrio	3.31466			-
k__Bacteria.p__Bacteroidota.c__Bacteroidia.o__Bacteroidales.f__Bacteroidaceae.g__Bacteroides.s__Bacteroides_fragilis	3.96871			-
k__Bacteria.p__Bacteroidota.c__Bacteroidia.o__Bacteroidales.f__Rikenellaceae.g__Alistipes.s__Alistipes_shahii	3.09018			-
k__Bacteria.p__Firmicutes.c__Clostridia.o__Lachnospirales.f__Lachnospiraceae.g__Pseudobutyrivibrio	2.11679			-
k__Bacteria.p__Firmicutes.c__Clostridia.o__Clostridiales.f__Clostridiaceae.g__Clostridium_sensu_stricto_1.s__unclassified_Clostridium_sensu_stricto_1	3.6361			-
k__Bacteria.p__Firmicutes.c__Clostridia.o__Oscillospirales.f__Ruminococcaceae.g__Negativibacillus.s__unclassified_Negativibacillus	3.03997			-
k__Bacteria.p__Desulfobacterota.c__Desulfovibrionia	4.08417			-
k__Bacteria.p__Actinobacteriota.c__Coriobacteriia.o__Coriobacteriales.f__Coriobacteriaceae	3.99066			-
k__Bacteria.p__Firmicutes.c__Negativicutes.o__Veillonellales_Selenomonadales.f__Veillonellaceae.g__Anaeroglobus	2.33399			-
k__Bacteria.p__Actinobacteriota.c__Actinobacteria.o__Corynebacteriales	2.76195			-
k__Bacteria.p__Proteobacteria.c__Gammaproteobacteria.o__Enterobacterales	5.4345			-
k__Bacteria.p__Firmicutes.c__Bacilli.o__RF39.f__uncultured_rumen_bacterium.g__uncultured_rumen_bacterium	2.67116			-
k__Bacteria.p__Firmicutes.c__Clostridia.o__Oscillospirales.f__Ruminococcaceae.g__Paludicola	1.9922			-
k__Bacteria.p__Bacteroidota.c__Bacteroidia.o__Bacteroidales.f__unclassified_Bacteroidales.g__unclassified_Bacteroidales.s__unclassified_Bacteroidales	2.34522	Young	2.65879	0.0133960592399
k__Bacteria.p__Firmicutes.c__Clostridia.o__Oscillospirales.f__Hungateiclostridiaceae.g__Saccharofermentans.s__rumen_bacterium_NK4A65	2.47527			-
k__Bacteria.p__Bacteroidota.c__Bacteroidia.o__Bacteroidales.f__Prevotellaceae.g__Prevotella_7.s__Massiliprevotella_massiliensis	2.96638			-
k__Bacteria.p__Firmicutes.c__Clostridia.o__Monoglobales.f__Monoglobaceae.g__Monoglobus	3.48367			-
k__Bacteria.p__Proteobacteria.c__Gammaproteobacteria.o__Burkholderiales.f__Comamonadaceae.g__Comamonas	3.24028			-
k__Bacteria.p__Firmicutes	5.71387			-
k__Bacteria.p__Firmicutes.c__Clostridia.o__Oscillospirales.f__Ruminococcaceae.g__Ruminococcus.s__unclassified_Ruminococcus	3.90216			-
k__Bacteria.p__Actinobacteriota.c__Coriobacteriia.o__Coriobacteriales.f__Atopobiaceae.g__Olsenella	2.88841			-
k__Bacteria.p__Firmicutes.c__Clostridia.o__Peptostreptococcales_Tissierellales.f__Anaerovoracaceae.g__Mogibacterium.s__unclassified_Mogibacterium	2.04189			-
k__Bacteria.p__Firmicutes.c__Clostridia.o__Oscillospirales.f__Ruminococcaceae.g__UBA1819	3.60011			-
k__Bacteria	6			-
k__Bacteria.p__Firmicutes.c__Negativicutes.o__Veillonellales_Selenomonadales.f__Selenomonadaceae.g__Anaerovibrio	2.12006			-
k__Bacteria.p__Firmicutes.c__Clostridia.o__Lachnospirales.f__Lachnospiraceae.g__Anaerostipes.s__unclassified_Anaerostipes	3.53975			-
k__Bacteria.p__Firmicutes.c__Negativicutes	4.78249			-
k__Bacteria.p__Firmicutes.c__Clostridia.o__Lachnospirales.f__Lachnospiraceae.g__Lachnospiraceae_UCG_001.s__Lachnospiraceae_bacterium_TF01_11	1.94629			-
k__Bacteria.p__Firmicutes.c__Clostridia.o__unclassified_Clostridia	2.60594			-
k__Bacteria.p__Actinobacteriota.c__Actinobacteria.o__Bifidobacteriales.f__Bifidobacteriaceae.g__Bifidobacterium.s__unclassified_Bifidobacterium	4.3795			-
k__Bacteria.p__Bacteroidota.c__Bacteroidia.o__Bacteroidales.f__Prevotellaceae.g__Prevotellaceae_UCG_001.s__uncultured_rumen_bacterium	2.45208			-
k__Bacteria.p__Bacteroidota.c__Bacteroidia.o__Bacteroidales.f__Bacteroidaceae.g__Bacteroides	4.98324			-
k__Bacteria.p__Bacteroidota.c__Bacteroidia.o__Bacteroidales.f__Bacteroidales_UCG_001.g__uncultured_rumen_bacterium	2.14931			-
k__Bacteria.p__Fusobacteriota.c__Fusobacteriia.o__Fusobacteriales.f__Fusobacteriaceae.g__Fusobacterium	3.3666			-
k__Bacteria.p__Fusobacteriota.c__Fusobacteriia.o__Fusobacteriales.f__Fusobacteriaceae.g__Fusobacterium.s__unclassified_Fusobacterium	3.19998			-
k__Bacteria.p__Bacteroidota.c__Bacteroidia.o__Bacteroidales.f__Rikenellaceae.g__Alistipes.s__Alistipes_obesi	2.39962			-
k__Bacteria.p__Firmicutes.c__Clostridia.o__Peptostreptococcales_Tissierellales	3.83384			-
k__Bacteria.p__Firmicutes.c__Clostridia.o__Oscillospirales	5.30865			-
k__Bacteria.p__Bacteroidota.c__Bacteroidia.o__Bacteroidales.f__Barnesiellaceae.g__Coprobacter	1.73622			-
k__Bacteria.p__Firmicutes.c__Clostridia.o__Lachnospirales.f__Lachnospiraceae.g__Lachnospiraceae_AC2044_group.s__unclassified_Lachnospiraceae_AC2044_group	2.92249			-
k__Bacteria.p__Firmicutes.c__Clostridia.o__Lachnospirales.f__Lachnospiraceae.g___Eubacterium__ventriosum_group.s__uncultured_Eubacterium_sp_	2.60202			-
k__Bacteria.p__Firmicutes.c__Bacilli.o__Staphylococcales	2.60497			-
k__Bacteria.p__Firmicutes.c__Clostridia.o__Lachnospirales.f__Lachnospiraceae.g__Agathobacter	4.32055			-
k__Bacteria.p__Firmicutes.c__Bacilli.o__unclassified_Bacilli	2.54699			-
k__Bacteria.p__Fibrobacterota.c__Fibrobacteria.o__Fibrobacterales	2.0147			-
k__Bacteria.p__Firmicutes.c__Clostridia.o__Oscillospirales.f__Ruminococcaceae	5.15365			-
k__Bacteria.p__Firmicutes.c__Clostridia.o__Oscillospirales.f___Eubacterium__coprostanoligenes_group.g__uncultured_Clostridium_sp_	2.32656			-
k__Bacteria.p__Firmicutes.c__Clostridia.o__Lachnospirales.f__Lachnospiraceae.g__Lachnospiraceae_ND3007_group	2.99539			-
k__Bacteria.p__Firmicutes.c__Clostridia.o__Lachnospirales.f__Lachnospiraceae.g__Eisenbergiella.s__unclassified_Eisenbergiella	3.63979			-
k__Bacteria.p__Firmicutes.c__Bacilli.o__Erysipelotrichales.f__Erysipelotrichaceae.g__Solobacterium.s__Solobacterium_moorei	3.15753			-
k__Bacteria.p__Firmicutes.c__Bacilli.o__Erysipelotrichales.f__Erysipelotrichaceae.g__Holdemania	2.78074			-
k__Bacteria.p__Firmicutes.c__Clostridia.o__Lachnospirales.f__Lachnospiraceae.g__GCA_900066575	1.9646			-
k__Bacteria.p__Firmicutes.c__Clostridia.o__Oscillospirales.f__Ruminococcaceae.g__Ruminococcus	4.05347			-
k__Bacteria.p__Proteobacteria.c__Gammaproteobacteria.o__Enterobacterales.f__Enterobacteriaceae.g__Escherichia_Shigella	5.34635			-
k__Bacteria.p__Bacteroidota.c__Bacteroidia.o__Bacteroidales.f__Bacteroidaceae.g__Bacteroides.s__Bacteroides_nordii	2.14015			-
k__Bacteria.p__Proteobacteria.c__Gammaproteobacteria.o__Pseudomonadales.f__Pseudomonadaceae.g__Pseudomonas.s__unclassified_Pseudomonas	3.00797	Young	2.68323	0.0249913498229
k__Bacteria.p__Firmicutes.c__Clostridia.o__Oscillospirales.f__Ruminococcaceae.g__DTU089	2.75296			-
k__Bacteria.p__Verrucomicrobiota.c__Kiritimatiellae.o__WCHB1_41	2.75257			-
k__Bacteria.p__Bacteroidota.c__Bacteroidia.o__Bacteroidales.f__Prevotellaceae.g__unclassified_Prevotellaceae	2.7854			-
k__Bacteria.p__Bacteroidota.c__Bacteroidia.o__Bacteroidales.f__Prevotellaceae.g__Alloprevotella.s__unclassified_Alloprevotella	3.26601			-
k__Bacteria.p__Firmicutes.c__Clostridia.o__Peptostreptococcales_Tissierellales.f__Family_XI.g__Parvimonas.s__unclassified_Parvimonas	1.93239	Young	2.62027	0.0108629766975
k__Bacteria.p__Firmicutes.c__Clostridia.o__Lachnospirales.f__Lachnospiraceae.g___Eubacterium__ventriosum_group.s__unclassified__Eubacterium__ventriosum_group	3.17963			-
k__Bacteria.p__Bacteroidota.c__Bacteroidia.o__Bacteroidales.f__F082.g__uncultured_rumen_bacterium	2.92015			-
k__Bacteria.p__Proteobacteria.c__Gammaproteobacteria.o__Enterobacterales.f__Enterobacteriaceae.g__Klebsiella	4.6092			-
k__Bacteria.p__Firmicutes.c__Bacilli.o__unclassified_Bacilli.f__unclassified_Bacilli.g__unclassified_Bacilli.s__unclassified_Bacilli	2.54699			-
k__Bacteria.p__Firmicutes.c__Clostridia.o__Lachnospirales.f__Lachnospiraceae.g__Anaerostipes	3.54649			-
k__Bacteria.p__Firmicutes.c__Bacilli.o__Lactobacillales.f__Lactobacillaceae.g__Leuconostoc.s__unclassified_Leuconostoc	2.0314			-
k__Bacteria.p__Actinobacteriota.c__Coriobacteriia.o__Coriobacteriales.f__Atopobiaceae.g__Olsenella.s__Olsenella_sp__GAM18	2.88841			-
k__Bacteria.p__Firmicutes.c__Clostridia.o__Lachnospirales.f__Lachnospiraceae.g___Eubacterium__eligens_group	3.63331			-
k__Bacteria.p__Bacteroidota.c__Bacteroidia.o__Bacteroidales.f__Tannerellaceae.g__Parabacteroides.s__unclassified_Parabacteroides	4.15366			-
k__Bacteria.p__Desulfobacterota	4.08417			-
k__Bacteria.p__Bacteroidota.c__Bacteroidia.o__Bacteroidales.f__Bacteroidales_BS11_gut_group.g__uncultured_rumen_bacterium	2.49673			-
k__Bacteria.p__Firmicutes.c__Bacilli.o__Erysipelotrichales.f__Erysipelotrichaceae.g__Merdibacter	2.0053			-
k__Bacteria.p__Firmicutes.c__Clostridia.o__Lachnospirales.f__Lachnospiraceae.g__Lachnoclostridium.s___Clostridium__scindens	2.68968			-
k__Bacteria.p__Actinobacteriota.c__Actinobacteria.o__Corynebacteriales.f__Corynebacteriaceae	2.76195			-
k__Bacteria.p__Firmicutes.c__Clostridia.o__Oscillospirales.f__Butyricicoccaceae.g__UCG_009.s__unclassified_UCG_009	2.31313			-
k__Bacteria.p__Firmicutes.c__Clostridia.o__Oscillospirales.f__Ruminococcaceae.g__Ruminococcus.s__Ruminococcus_sp_	2.03554			-
k__Bacteria.p__Firmicutes.c__Clostridia.o__Oscillospirales.f__UCG_010	3.09769			-
k__Bacteria.p__Firmicutes.c__Negativicutes.o__Veillonellales_Selenomonadales.f__Veillonellaceae.g__Megasphaera.s__Megasphaera_micronuciformis	1.9517			-
k__Bacteria.p__Firmicutes.c__Bacilli.o__Erysipelotrichales.f__Erysipelatoclostridiaceae.g__Coprobacillus.s__unclassified_Coprobacillus	2.20595			-
k__Bacteria.p__Firmicutes.c__Clostridia.o__Lachnospirales.f__Lachnospiraceae.g__probable_genus_10	2.87355			-
k__Bacteria.p__Bacteroidota.c__Bacteroidia.o__Bacteroidales.f__Prevotellaceae.g__Prevotella.s__unidentified_rumen_bacterium_RF40	2.40546			-
k__Bacteria.p__Firmicutes.c__Bacilli.o__Lactobacillales.f__Streptococcaceae.g__Streptococcus.s__Streptococcus_anginosus	2.93648			-
k__Bacteria.p__Cyanobacteria.c__Vampirivibrionia.o__Gastranaerophilales.f__Candidatus_Melainabacteria_bacterium_MEL_A1.g__unclassified_Candidatus_Melainabacteria_bacterium_MEL_A1	1.7749			-
k__Bacteria.p__Firmicutes.c__Clostridia.o__Lachnospirales.f__Lachnospiraceae.g__Coprococcus	3.64456			-
k__Bacteria.p__Firmicutes.c__Clostridia.o__Lachnospirales.f__Lachnospiraceae.g__Lachnospiraceae_AC2044_group	2.92249			-
k__Bacteria.p__Bacteroidota.c__Bacteroidia.o__Bacteroidales.f__Prevotellaceae.g__Prevotella.s__Prevotella_stercorea	3.02805			-
k__Bacteria.p__Bacteroidota.c__Bacteroidia.o__Bacteroidales.f__Prevotellaceae.g__Prevotella_9.s__unclassified_Prevotella_9	4.81181	Young	4.32388	0.00899931005191
k__Bacteria.p__Firmicutes.c__Clostridia.o__Clostridia_UCG_014.f__uncultured_rumen_bacterium	2.42411			-
k__Bacteria.p__Desulfobacterota.c__Desulfovibrionia.o__Desulfovibrionales.f__Desulfovibrionaceae.g__Bilophila.s__uncultured_delta_proteobacterium	3.9199			-
k__Bacteria.p__Firmicutes.c__Negativicutes.o__Veillonellales_Selenomonadales.f__Veillonellaceae.g__Veillonella.s__unclassified_Veillonella	3.55872			-
k__Bacteria.p__Fusobacteriota.c__Fusobacteriia	3.3666			-
k__Bacteria.p__Firmicutes.c__Clostridia.o__Lachnospirales	5.19756			-
k__Bacteria.p__Bacteroidota.c__Bacteroidia.o__Bacteroidales.f__Muribaculaceae	2.97195	Young	2.54955	0.00317056053499
k__Bacteria.p__Firmicutes.c__Bacilli.o__Erysipelotrichales.f__Erysipelotrichaceae	3.77237			-
k__Bacteria.p__Firmicutes.c__Clostridia.o__Oscillospirales.f__Oscillospiraceae.g__Oscillibacter	3.04732			-
k__Bacteria.p__Firmicutes.c__Negativicutes.o__Veillonellales_Selenomonadales.f__Veillonellaceae.g__Dialister.s__unclassified_Dialister	3.59323			-
k__Bacteria.p__Proteobacteria.c__Gammaproteobacteria.o__Enterobacterales.f__Pasteurellaceae.g__Haemophilus.s__Haemophilus_sp__paraurethrae	2.63976			-
k__Bacteria.p__Actinobacteriota.c__Actinobacteria.o__Actinomycetales.f__Actinomycetaceae.g__Actinomyces.s__unclassified_Actinomyces	2.7812			-
k__Bacteria.p__Firmicutes.c__Clostridia.o__Oscillospirales.f__unclassified_Oscillospirales.g__unclassified_Oscillospirales.s__unclassified_Oscillospirales	1.95758			-
k__Bacteria.p__Firmicutes.c__Clostridia.o__Oscillospirales.f__Oscillospiraceae.g__unclassified_Oscillospiraceae.s__unclassified_Oscillospiraceae	3.24593			-
k__Bacteria.p__Firmicutes.c__Clostridia.o__Lachnospirales.f__Lachnospiraceae.g__Blautia.s__Blautia_sp__N6H1_15	2.52267			-
k__Bacteria.p__Verrucomicrobiota.c__Verrucomicrobiae.o__Verrucomicrobiales	3.85312			-
k__Bacteria.p__Firmicutes.c__Clostridia.o__Lachnospirales.f__Lachnospiraceae.g__Coprococcus.s__Coprococcus_eutactus	3.28842			-
k__Bacteria.p__unclassified_Bacteria.c__unclassified_Bacteria.o__unclassified_Bacteria.f__unclassified_Bacteria	3.0373			-
k__Bacteria.p__Bacteroidota.c__Bacteroidia.o__Bacteroidales.f__Bacteroidales_BS11_gut_group	2.49673			-
k__Bacteria.p__Bacteroidota.c__Bacteroidia.o__Bacteroidales.f__Rikenellaceae.g__Alistipes.s__unclassified_Alistipes	3.77545			-
k__Bacteria.p__Firmicutes.c__Bacilli.o__Erysipelotrichales.f__Erysipelotrichaceae.g__Faecalitalea	2.42987			-
k__Bacteria.p__Bacteroidota.c__Bacteroidia.o__Bacteroidales.f__Bacteroidaceae.g__Bacteroides.s__unclassified_Bacteroides	4.55317			-
k__Bacteria.p__Firmicutes.c__Clostridia.o__Peptostreptococcales_Tissierellales.f__Family_XI	1.93239	Young	2.45712	0.0108629766975
k__Bacteria.p__Firmicutes.c__Bacilli.o__Lactobacillales.f__Lactobacillaceae.g__Weissella	3.5777			-
k__Bacteria.p__Firmicutes.c__Clostridia.o__Lachnospirales.f__Lachnospiraceae.g__Marvinbryantia	2.01513			-
k__Bacteria.p__Firmicutes.c__Clostridia.o__Lachnospirales.f__Lachnospiraceae.g__Lachnospiraceae_UCG_004.s__unclassified_Lachnospiraceae_UCG_004	2.9618			-
k__Bacteria.p__Firmicutes.c__Bacilli.o__Erysipelotrichales.f__Erysipelatoclostridiaceae.g__Erysipelotrichaceae_UCG_003	3.49413			-
k__Bacteria.p__Actinobacteriota	4.86232			-
k__Bacteria.p__Firmicutes.c__Negativicutes.o__Veillonellales_Selenomonadales.f__Veillonellaceae.g__Anaeroglobus.s__Anaeroglobus_geminatus	2.33399			-
k__Bacteria.p__unclassified_Bacteria.c__unclassified_Bacteria.o__unclassified_Bacteria.f__unclassified_Bacteria.g__unclassified_Bacteria	3.0373			-
k__Bacteria.p__Patescibacteria.c__Saccharimonadia.o__Saccharimonadales.f__Saccharimonadaceae.g__unclassified_Saccharimonadaceae.s__unclassified_Saccharimonadaceae	2.29073			-
k__Bacteria.p__Proteobacteria.c__Gammaproteobacteria.o__Burkholderiales.f__Sutterellaceae.g__Parasutterella.s__unclassified_Parasutterella	4.01084			-
k__Bacteria.p__Firmicutes.c__Clostridia.o__Oscillospirales.f__Ruminococcaceae.g__Subdoligranulum	4.71126			-
k__Bacteria.p__Firmicutes.c__Clostridia.o__Oscillospirales.f__Ruminococcaceae.g__Faecalibacterium	4.84445			-
k__Bacteria.p__Firmicutes.c__Negativicutes.o__Veillonellales_Selenomonadales.f__Selenomonadaceae.g__Megamonas.s__uncultured_Clostridiales_bacterium	3.25733	Young	2.98524	0.0260378894689
k__Bacteria.p__Firmicutes.c__Clostridia.o__Peptostreptococcales_Tissierellales.f__Peptostreptococcaceae.g__Terrisporobacter.s__unclassified_Terrisporobacter	2.84097			-
k__Bacteria.p__Firmicutes.c__Negativicutes.o__Acidaminococcales.f__Acidaminococcaceae.g__Phascolarctobacterium.s__unclassified_Phascolarctobacterium	3.80692			-
k__Bacteria.p__Bacteroidota	5.2882			-
k__Bacteria.p__Firmicutes.c__Clostridia.o__Oscillospirales.f___Eubacterium__coprostanoligenes_group.g__uncultured_Clostridium_sp_.s__uncultured_Clostridium_sp_	2.32656			-
k__Bacteria.p__Actinobacteriota.c__Coriobacteriia.o__Coriobacteriales.f__Eggerthellaceae.g__Eggerthella.s__unclassified_Eggerthella	3.32644			-
k__Bacteria.p__Actinobacteriota.c__Coriobacteriia.o__Coriobacteriales.f__Coriobacteriales_Incertae_Sedis	3.02091			-
k__Bacteria.p__Firmicutes.c__Bacilli.o__Erysipelotrichales.f__Erysipelotrichaceae.g__unclassified_Erysipelotrichaceae	2.41509			-
k__Bacteria.p__Firmicutes.c__Bacilli.o__Lactobacillales.f__Aerococcaceae.g__Abiotrophia.s__unclassified_Abiotrophia	2.87901	Young	2.53978	0.0376482405053
k__Bacteria.p__Firmicutes.c__Clostridia.o__Lachnospirales.f__Lachnospiraceae.g__Oribacterium	1.88143	Young	2.78197	0.0147493793626
k__Bacteria.p__Patescibacteria.c__Saccharimonadia.o__Saccharimonadales.f__Saccharimonadaceae	3.31858			-
k__Bacteria.p__Firmicutes.c__Bacilli.o__Lactobacillales.f__Enterococcaceae.g__Enterococcus.s__unclassified_Enterococcus	4.61804			-
k__Bacteria.p__Firmicutes.c__Clostridia.o__Oscillospirales.f__Oscillospiraceae.g__unclassified_Oscillospiraceae.s__uncultured_rumen_bacterium	2.28169			-
k__Bacteria.p__Proteobacteria.c__Gammaproteobacteria.o__Enterobacterales.f__Enterobacteriaceae.g__Enterobacter	3.17773			-
k__Bacteria.p__Firmicutes.c__Clostridia.o__Lachnospirales.f__Lachnospiraceae.g__Lachnospiraceae_NK4A136_group	3.76027			-
k__Bacteria.p__Firmicutes.c__Negativicutes.o__Veillonellales_Selenomonadales.f__Veillonellaceae.g__Allisonella.s__unclassified_Allisonella	2.72261			-
k__Bacteria.p__Bacteroidota.c__Bacteroidia.o__Bacteroidales.f__Bacteroidaceae.g__Bacteroides.s__Phocaeicola_barnesiae	2.36463			-
k__Bacteria.p__Actinobacteriota.c__Actinobacteria.o__Actinomycetales.f__Actinomycetaceae.g__Actinomyces.s__Actinomyces_graevenitzii	2.45734	Young	2.25151	0.00588120893477
k__Bacteria.p__Proteobacteria.c__Gammaproteobacteria.o__Burkholderiales.f__Burkholderiaceae.g__Burkholderia_Caballeronia_Paraburkholderia	1.88955			-
k__Bacteria.p__Bacteroidota.c__Bacteroidia.o__Bacteroidales.f__Prevotellaceae.g__Prevotellaceae_UCG_003.s__uncultured_rumen_bacterium	1.94398			-
k__Bacteria.p__Firmicutes.c__Clostridia.o__Oscillospirales.f__Oscillospiraceae.g__NK4A214_group.s__unclassified_NK4A214_group	3.52993			-
k__Bacteria.p__Firmicutes.c__Clostridia.o__Lachnospirales.f__Lachnospiraceae.g__Marvinbryantia.s__unclassified_Marvinbryantia	2.01513			-
k__Bacteria.p__Desulfobacterota.c__Desulfovibrionia.o__Desulfovibrionales.f__Desulfovibrionaceae.g__unclassified_Desulfovibrionaceae	1.92598			-
k__Bacteria.p__Firmicutes.c__Clostridia.o__Clostridia_UCG_014.f__unclassified_Clostridia_UCG_014.g__unclassified_Clostridia_UCG_014	3.87113			-
k__Bacteria.p__Firmicutes.c__Clostridia.o__Lachnospirales.f__Lachnospiraceae.g__Tyzzerella	3.48812			-
k__Bacteria.p__Firmicutes.c__Clostridia.o__Oscillospirales.f__Oscillospiraceae.g__Colidextribacter.s__Clostridiales_bacterium_CCNA10	2.15878			-
k__Bacteria.p__Bacteroidota.c__Bacteroidia.o__Bacteroidales.f__Prevotellaceae.g__Alloprevotella.s__uncultured_rumen_bacterium	2.56931			-
k__Bacteria.p__Firmicutes.c__Clostridia.o__Clostridia_UCG_014	3.88638			-
k__Bacteria.p__Bacteroidota.c__Bacteroidia.o__Bacteroidales.f__Bacteroidaceae.g__Bacteroides.s__Phocaeicola_plebeius	3.70447			-
k__Bacteria.p__Firmicutes.c__Clostridia.o__Lachnospirales.f__Lachnospiraceae.g__Butyrivibrio.s__unclassified_Butyrivibrio	2.32395			-
k__Bacteria.p__Proteobacteria.c__Gammaproteobacteria.o__Enterobacterales.f__Enterobacteriaceae	5.43155	Old	4.72456	0.0474528417182
k__Bacteria.p__Bacteroidota.c__Bacteroidia.o__Bacteroidales.f__Prevotellaceae.g__Alloprevotella.s__Prevotellaceae_bacterium_Marseille_P2831	3.83999	Young	3.53831	0.00328225493102
k__Bacteria.p__Cyanobacteria.c__Vampirivibrionia.o__Gastranaerophilales	1.7749			-
k__Bacteria.p__Bacteroidota.c__Bacteroidia.o__Bacteroidales.f__Bacteroidaceae.g__Bacteroides.s__Bacteroides_stercoris	3.85104			-
k__Bacteria.p__Actinobacteriota.c__Coriobacteriia.o__Coriobacteriales.f__Atopobiaceae.g__Libanicoccus	2.34132			-
k__Bacteria.p__Actinobacteriota.c__Coriobacteriia.o__Coriobacteriales.f__Atopobiaceae.g__Libanicoccus.s__unclassified_Libanicoccus	2.34132			-
k__Bacteria.p__Firmicutes.c__Clostridia.o__Christensenellales.f__Christensenellaceae.g__unclassified_Christensenellaceae.s__unclassified_Christensenellaceae	2.76428			-
k__Bacteria.p__Firmicutes.c__Clostridia.o__Oscillospirales.f___Clostridium__methylpentosum_group.g__Ruminococcus_sp__Marseille_P2976.s__unclassified_Ruminococcus_sp__Marseille_P2976	1.87194			-
k__Bacteria.p__Firmicutes.c__Clostridia.o__Lachnospirales.f__Lachnospiraceae.g___Eubacterium__eligens_group.s__unclassified__Eubacterium__eligens_group	3.63331			-
k__Bacteria.p__Firmicutes.c__Clostridia.o__Christensenellales.f__Christensenellaceae	3.79114			-
k__Bacteria.p__Firmicutes.c__Clostridia.o__Lachnospirales.f__Lachnospiraceae.g___Eubacterium__xylanophilum_group	2.3148			-
k__Bacteria.p__unclassified_Bacteria.c__unclassified_Bacteria.o__unclassified_Bacteria.f__unclassified_Bacteria.g__unclassified_Bacteria.s__unclassified_Bacteria	3.0373			-
k__Bacteria.p__Firmicutes.c__Clostridia.o__Lachnospirales.f__Lachnospiraceae.g__Lachnospiraceae_UCG_010	2.71469			-
k__Bacteria.p__Firmicutes.c__Clostridia.o__Oscillospirales.f__Oscillospiraceae.g__Flavonifractor.s__unclassified_Flavonifractor	3.10111			-
k__Bacteria.p__Firmicutes.c__Bacilli.o__Lactobacillales.f__Lactobacillaceae.g__Limosilactobacillus.s__unclassified_Limosilactobacillus	2.75716			-
k__Bacteria.p__Bacteroidota.c__Bacteroidia.o__Bacteroidales.f__Tannerellaceae.g__Parabacteroides	4.35002			-
k__Bacteria.p__Patescibacteria.c__Saccharimonadia	3.35679			-
k__Bacteria.p__Firmicutes.c__Clostridia.o__Lachnospirales.f__Lachnospiraceae.g___Ruminococcus__torques_group.s__unclassified__Ruminococcus__torques_group	4.24265			-
k__Bacteria.p__Bacteroidota.c__Bacteroidia.o__Bacteroidales.f__Marinifilaceae.g__Butyricimonas	2.66215			-
k__Bacteria.p__Firmicutes.c__Clostridia.o__Oscillospirales.f__Oscillospiraceae.g__Oscillibacter.s__Oscillibacter_sp__PEA192	3.02171			-
k__Bacteria.p__Actinobacteriota.c__Actinobacteria.o__Corynebacteriales.f__Corynebacteriaceae.g__Corynebacterium	2.76195			-
k__Bacteria.p__Bacteroidota.c__Bacteroidia.o__Bacteroidales.f__Bacteroidaceae.g__Bacteroides.s__Bacteroides_clarus	2.36251			-
k__Bacteria.p__Firmicutes.c__Bacilli.o__Lactobacillales.f__Lactobacillaceae.g__Limosilactobacillus	3.34985			-
k__Bacteria.p__Firmicutes.c__Negativicutes.o__Veillonellales_Selenomonadales.f__Veillonellaceae.g__Megasphaera.s__unclassified_Megasphaera	3.78121			-
k__Bacteria.p__Firmicutes.c__Bacilli.o__Erysipelotrichales.f__Erysipelotrichaceae.g___Clostridium__innocuum_group.s__unclassified__Clostridium__innocuum_group	3.01072			-
k__Bacteria.p__Firmicutes.c__Negativicutes.o__Veillonellales_Selenomonadales.f__Selenomonadaceae.g__unclassified_Selenomonadaceae.s__unclassified_Selenomonadaceae	2.79961			-
k__Bacteria.p__Firmicutes.c__Clostridia.o__Lachnospirales.f__Lachnospiraceae.g___Ruminococcus__torques_group	4.24265			-
k__Bacteria.p__Firmicutes.c__Negativicutes.o__Acidaminococcales	3.97255	Young	3.43917	0.0263026331478
k__Bacteria.p__Actinobacteriota.c__Actinobacteria.o__Actinomycetales.f__Actinomycetaceae.g__Actinomyces	3.71031			-
k__Bacteria.p__Bacteroidota.c__Bacteroidia.o__Bacteroidales.f__Rikenellaceae.g__Alistipes.s__Alistipes_sp__cv1	1.95436			-
k__Bacteria.p__Firmicutes.c__Clostridia.o__Lachnospirales.f__Lachnospiraceae.g__CAG_56.s__unclassified_CAG_56	2.44958			-
k__Bacteria.p__Proteobacteria.c__Gammaproteobacteria.o__Pseudomonadales.f__Moraxellaceae.g__Acinetobacter	3.75334			-
k__Bacteria.p__Firmicutes.c__Bacilli.o__Erysipelotrichales.f__Erysipelatoclostridiaceae.g__Erysipelatoclostridium.s__unclassified_Erysipelatoclostridium	3.40066			-
k__Bacteria.p__Proteobacteria.c__Alphaproteobacteria.o__Caulobacterales	2.15851	Young	2.0102	2.29046640309e-05
k__Bacteria.p__Patescibacteria.c__Saccharimonadia.o__Saccharimonadales.f__Saccharimonadaceae.g__Candidatus_Saccharimonas.s__unclassified_Candidatus_Saccharimonas	2.08207			-
k__Bacteria.p__Actinobacteriota.c__Coriobacteriia.o__Coriobacteriales.f__Eggerthellaceae.g__Adlercreutzia	2.27698			-
k__Bacteria.p__Firmicutes.c__Negativicutes.o__Veillonellales_Selenomonadales.f__Veillonellaceae.g__Veillonella.s__Veillonella_magna	2.83905			-
k__Bacteria.p__Bacteroidota.c__Bacteroidia.o__Bacteroidales.f__Muribaculaceae.g__unclassified_Muribaculaceae	2.97195	Young	2.50075	0.00317056053499
k__Bacteria.p__Firmicutes.c__Clostridia.o__Eubacteriales.f__Eubacteriaceae.g__Eubacterium.s__unclassified_Eubacterium	2.66021			-
k__Bacteria.p__Proteobacteria.c__Alphaproteobacteria.o__Caulobacterales.f__Caulobacteraceae.g__Brevundimonas	2.15851	Young	2.081	2.29046640309e-05
k__Bacteria.p__Firmicutes.c__Clostridia.o__Lachnospirales.f__Lachnospiraceae.g__Howardella.s__unclassified_Howardella	2.26511	Young	2.47037	0.0410290971469
k__Bacteria.p__Bacteroidota.c__Bacteroidia.o__Bacteroidales.f__Marinifilaceae.g__Butyricimonas.s__unclassified_Butyricimonas	2.3643			-
k__Bacteria.p__Firmicutes.c__Clostridia.o__Lachnospirales.f__Lachnospiraceae.g___Eubacterium__hallii_group.s__unclassified__Eubacterium__hallii_group	3.29622			-
k__Bacteria.p__Firmicutes.c__Clostridia.o__Oscillospirales.f__Ruminococcaceae.g__Anaerotruncus.s__Anaerotruncus_colihominis	1.93302			-
k__Bacteria.p__Firmicutes.c__Clostridia.o__Lachnospirales.f__Lachnospiraceae.g__unclassified_Lachnospiraceae.s__unclassified_Lachnospiraceae	4.38772	Young	3.82034	0.0243433836537
k__Bacteria.p__Firmicutes.c__Clostridia.o__Lachnospirales.f__Lachnospiraceae.g___Eubacterium__xylanophilum_group.s__unclassified__Eubacterium__xylanophilum_group	2.3148			-
k__Bacteria.p__Firmicutes.c__Negativicutes.o__Acidaminococcales.f__Acidaminococcaceae.g__Phascolarctobacterium.s__Ruminococcus_sp__N15_MGS_57	2.25906			-
k__Bacteria.p__Firmicutes.c__Clostridia.o__Clostridiales.f__Clostridiaceae.g__Clostridium_sensu_stricto_1	3.6361			-
k__Bacteria.p__Firmicutes.c__Clostridia.o__Lachnospirales.f__Lachnospiraceae.g__probable_genus_10.s__unclassified_probable_genus_10	2.87355			-
k__Bacteria.p__Firmicutes.c__Clostridia.o__Lachnospirales.f__Lachnospiraceae.g__Oribacterium.s__Oribacterium_sinus	1.88143	Young	2.82061	0.0147493793626
k__Bacteria.p__Verrucomicrobiota.c__Kiritimatiellae.o__WCHB1_41.f__uncultured_rumen_bacterium.g__uncultured_rumen_bacterium	2.75257			-
k__Bacteria.p__Bacteroidota.c__Bacteroidia.o__Bacteroidales.f__Bacteroidales_RF16_group.g__unclassified_Bacteroidales_RF16_group.s__unclassified_Bacteroidales_RF16_group	2.36891			-
k__Bacteria.p__Firmicutes.c__Bacilli.o__RF39.f__uncultured_rumen_bacterium	2.67116			-
k__Bacteria.p__Firmicutes.c__Clostridia.o__Clostridia_UCG_014.f__unclassified_Clostridia_UCG_014	3.87113			-
k__Bacteria.p__Firmicutes.c__Bacilli.o__RF39.f__unclassified_RF39.g__unclassified_RF39.s__unclassified_RF39	1.77857			-
k__Bacteria.p__Bacteroidota.c__Bacteroidia.o__Bacteroidales.f__Prevotellaceae.g__Prevotella.s__unidentified_rumen_bacterium_12_12	2.09268			-
k__Bacteria.p__Bacteroidota.c__Bacteroidia.o__Bacteroidales.f__Bacteroidaceae.g__Bacteroides.s__Phocaeicola_vulgatus	4.50702			-
k__Bacteria.p__Firmicutes.c__Clostridia.o__Lachnospirales.f__Lachnospiraceae.g__Lachnoclostridium.s__uncultured_rumen_bacterium	2.19512			-
k__Bacteria.p__Proteobacteria.c__Gammaproteobacteria.o__Burkholderiales.f__Sutterellaceae.g__Sutterella	2.94997	Young	2.55198	0.00232001639712
k__Bacteria.p__Firmicutes.c__Clostridia.o__Oscillospirales.f__Ruminococcaceae.g__Ruminococcus.s__Ruminococcus_bicirculans	3.50685			-
k__Bacteria.p__Actinobacteriota.c__Actinobacteria.o__Actinomycetales.f__Actinomycetaceae	3.71031			-
k__Bacteria.p__Firmicutes.c__Bacilli.o__Erysipelotrichales.f__Erysipelotrichaceae.g__unclassified_Erysipelotrichaceae.s__unclassified_Erysipelotrichaceae	2.00522			-
k__Bacteria.p__Proteobacteria.c__Alphaproteobacteria.o__Caulobacterales.f__Caulobacteraceae	2.15851	Young	2.04987	2.29046640309e-05
k__Bacteria.p__Desulfobacterota.c__Desulfovibrionia.o__Desulfovibrionales.f__Desulfovibrionaceae.g__Desulfovibrio.s__Desulfovibrio_piger	3.5608			-
k__Bacteria.p__Actinobacteriota.c__Coriobacteriia.o__Coriobacteriales.f__Coriobacteriales_Incertae_Sedis.g__unclassified_Coriobacteriales_Incertae_Sedis.s__unclassified_Coriobacteriales_Incertae_Sedis	3.02091			-
k__Bacteria.p__Bacteroidota.c__Bacteroidia.o__Bacteroidales.f__Prevotellaceae.g__Alloprevotella	3.92204			-
k__Bacteria.p__Bacteroidota.c__Bacteroidia.o__Bacteroidales.f__Rikenellaceae.g__Rikenellaceae_RC9_gut_group.s__uncultured_rumen_bacterium	3.0472			-
k__Bacteria.p__Patescibacteria.c__Saccharimonadia.o__Saccharimonadales.f__Saccharimonadaceae.g__Candidatus_Saccharimonas.s__uncultured_rumen_bacterium	3.06833			-
k__Bacteria.p__Proteobacteria.c__Gammaproteobacteria.o__Burkholderiales.f__Comamonadaceae.g__Comamonas.s__unclassified_Comamonas	3.24028			-
k__Bacteria.p__Verrucomicrobiota.c__Verrucomicrobiae.o__Verrucomicrobiales.f__Akkermansiaceae.g__Akkermansia	3.85312			-
k__Bacteria.p__Actinobacteriota.c__Actinobacteria	4.76652			-
k__Bacteria.p__Firmicutes.c__Negativicutes.o__Veillonellales_Selenomonadales.f__Veillonellaceae	4.4005			-
k__Bacteria.p__Firmicutes.c__Clostridia.o__Peptostreptococcales_Tissierellales.f__Anaerovoracaceae.g__Family_XIII_AD3011_group.s__unclassified_Family_XIII_AD3011_group	2.29415			-
k__Bacteria.p__Proteobacteria.c__Gammaproteobacteria.o__Enterobacterales.f__Enterobacteriaceae.g__unclassified_Enterobacteriaceae	4.08196			-
k__Bacteria.p__Firmicutes.c__Clostridia.o__Lachnospirales.f__Lachnospiraceae.g__Lachnospiraceae_FCS020_group	1.88728			-
k__Bacteria.p__Bacteroidota.c__Bacteroidia.o__Bacteroidales.f__unclassified_Bacteroidales.g__unclassified_Bacteroidales	2.34522	Young	2.41565	0.0133960592399
k__Bacteria.p__Firmicutes.c__Negativicutes.o__Veillonellales_Selenomonadales.f__Selenomonadaceae.g__Megamonas.s__Megamonas_funiformis	3.66954	Young	3.24266	0.010470444951
k__Bacteria.p__Proteobacteria.c__Gammaproteobacteria.o__Enterobacterales.f__Pasteurellaceae.g__Haemophilus	3.21096			-
k__Bacteria.p__Firmicutes.c__Clostridia.o__Oscillospirales.f__Ruminococcaceae.g__Paludicola.s__unclassified_Paludicola	1.9922			-
k__Bacteria.p__Firmicutes.c__Bacilli.o__Lactobacillales.f__Enterococcaceae	4.61804			-
k__Bacteria.p__Firmicutes.c__Clostridia.o__Clostridia_vadinBB60_group.f__uncultured_rumen_bacterium.g__uncultured_rumen_bacterium	1.80726			-
k__Bacteria.p__Firmicutes.c__Clostridia.o__Peptostreptococcales_Tissierellales.f__Family_XI.g__Parvimonas	1.93239	Young	2.59798	0.0108629766975
k__Bacteria.p__Firmicutes.c__Clostridia.o__Lachnospirales.f__Lachnospiraceae.g__Blautia.s__unclassified_Blautia	4.29366			-
k__Bacteria.p__Firmicutes.c__Bacilli.o__Lactobacillales.f__Lactobacillaceae.g__Limosilactobacillus.s__Limosilactobacillus_mucosae	3.33905			-
k__Bacteria.p__Proteobacteria.c__Gammaproteobacteria.o__Burkholderiales.f__Oxalobacteraceae.g__Oxalobacter	1.96237	Young	2.6909	0.0282561001305
k__Bacteria.p__Firmicutes.c__Clostridia.o__Peptostreptococcales_Tissierellales.f__Anaerovoracaceae.g__Family_XIII_AD3011_group.s__uncultured_Eubacterium_sp_	2.08368			-
k__Bacteria.p__Firmicutes.c__Clostridia.o__Lachnospirales.f__Lachnospiraceae.g__Anaerostipes.s__Anaerostipes_caccae	1.73368			-
k__Bacteria.p__Proteobacteria.c__Gammaproteobacteria.o__Enterobacterales.f__Enterobacteriaceae.g__Enterobacter.s__unclassified_Enterobacter	3.17773			-
k__Bacteria.p__Firmicutes.c__Clostridia.o__unclassified_Clostridia.f__unclassified_Clostridia.g__unclassified_Clostridia	2.60594			-
k__Bacteria.p__Patescibacteria.c__Saccharimonadia.o__Saccharimonadales.f__uncultured_Candidatus_Saccharibacteria_bacterium.g__uncultured_Candidatus_Saccharibacteria_bacterium.s__uncultured_Candidatus_Saccharibacteria_bacterium	2.28212			-
k__Bacteria.p__Patescibacteria	3.35679			-
k__Bacteria.p__Actinobacteriota.c__Coriobacteriia.o__Coriobacteriales.f__Coriobacteriales_Incertae_Sedis.g__unclassified_Coriobacteriales_Incertae_Sedis	3.02091			-
k__Bacteria.p__Actinobacteriota.c__Coriobacteriia.o__Coriobacteriales	4.15889			-
k__Bacteria.p__Firmicutes.c__Clostridia.o__Peptostreptococcales_Tissierellales.f__Peptostreptococcaceae	3.78467			-
k__Bacteria.p__Firmicutes.c__Clostridia.o__Eubacteriales	2.66021			-
k__Bacteria.p__Firmicutes.c__Clostridia.o__Lachnospirales.f__Lachnospiraceae.g__Lachnospira.s__unclassified_Lachnospira	3.57725			-
k__Bacteria.p__Firmicutes.c__Clostridia.o__Lachnospirales.f__Lachnospiraceae.g__CAG_56	2.44958			-
k__Bacteria.p__Actinobacteriota.c__Coriobacteriia.o__Coriobacteriales.f__Eggerthellaceae.g__Senegalimassilia	2.89223	Young	2.37994	0.0486729794018
k__Bacteria.p__Firmicutes.c__Clostridia.o__Christensenellales.f__Christensenellaceae.g__unclassified_Christensenellaceae	2.76428			-
k__Bacteria.p__Proteobacteria.c__Alphaproteobacteria	2.15851	Young	2.06076	2.29046640309e-05
k__Bacteria.p__Firmicutes.c__Clostridia.o__Lachnospirales.f__Lachnospiraceae.g__GCA_900066575.s__unclassified_GCA_900066575	1.9646			-
k__Bacteria.p__Bacteroidota.c__Bacteroidia.o__Bacteroidales.f__Bacteroidales_UCG_001.g__uncultured_rumen_bacterium.s__uncultured_rumen_bacterium	2.14931			-
k__Bacteria.p__Firmicutes.c__Bacilli.o__Erysipelotrichales	4.20232	Young	3.40323	0.0255871484551
k__Bacteria.p__Firmicutes.c__Bacilli.o__unclassified_Bacilli.f__unclassified_Bacilli	2.54699			-
k__Bacteria.p__Firmicutes.c__Clostridia.o__Oscillospirales.f__Ruminococcaceae.g___Eubacterium__siraeum_group.s__unclassified__Eubacterium__siraeum_group	3.25064			-
k__Bacteria.p__Proteobacteria.c__Gammaproteobacteria.o__Enterobacterales.f__Morganellaceae.g__Morganella	2.72106			-
k__Bacteria.p__Bacteroidota.c__Bacteroidia.o__Bacteroidales.f__Prevotellaceae.g__unclassified_Prevotellaceae.s__Prevotella_sp__KHD1	2.43873			-
k__Bacteria.p__Actinobacteriota.c__Actinobacteria.o__Bifidobacteriales.f__Bifidobacteriaceae.g__Scardovia	1.92197			-
k__Bacteria.p__Firmicutes.c__Clostridia.o__Oscillospirales.f__Butyricicoccaceae.g__Butyricicoccus	3.62115			-
k__Bacteria.p__Firmicutes.c__Clostridia.o__Clostridiales	3.6361			-
k__Bacteria.p__Firmicutes.c__Bacilli.o__Lactobacillales.f__Carnobacteriaceae.g__Granulicatella.s__unclassified_Granulicatella	3.02016			-
k__Bacteria.p__Actinobacteriota.c__Coriobacteriia.o__Coriobacteriales.f__Eggerthellaceae.g__Senegalimassilia.s__unclassified_Senegalimassilia	2.89223	Young	2.37782	0.0486729794018
k__Bacteria.p__Firmicutes.c__Clostridia.o__Monoglobales	3.48367			-
k__Bacteria.p__Firmicutes.c__Clostridia.o__Oscillospirales.f__Oscillospiraceae.g__unclassified_Oscillospiraceae	3.31591			-
k__Bacteria.p__Firmicutes.c__Clostridia.o__Lachnospirales.f__Lachnospiraceae.g__unclassified_Lachnospiraceae	4.38941	Young	3.81047	0.0268855118534
k__Bacteria.p__Firmicutes.c__Clostridia.o__Oscillospirales.f__Ruminococcaceae.g__Ruminococcus.s__Ruminococcus_flavefaciens	2.31005			-
k__Bacteria.p__Firmicutes.c__Clostridia.o__Lachnospirales.f__Lachnospiraceae.g__Howardella	2.26511	Young	2.42958	0.0410290971469
k__Bacteria.p__Bacteroidota.c__Bacteroidia.o__Bacteroidales.f__Prevotellaceae.g__Prevotella.s__unidentified_rumen_bacterium_RF25	1.9756			-
k__Bacteria.p__Firmicutes.c__Clostridia.o__Oscillospirales.f__Ruminococcaceae.g__unclassified_Ruminococcaceae	3.9345			-
k__Bacteria.p__Firmicutes.c__Bacilli.o__Lactobacillales.f__Streptococcaceae.g__Lactococcus	3.073	Young	2.6087	0.0320497986486
k__Bacteria.p__Firmicutes.c__Clostridia.o__Clostridia_vadinBB60_group	2.08158			-
k__Bacteria.p__Firmicutes.c__Negativicutes.o__Veillonellales_Selenomonadales.f__Selenomonadaceae.g__Anaerovibrio.s__unclassified_Anaerovibrio	2.12006			-
k__Bacteria.p__Firmicutes.c__Clostridia.o__Oscillospirales.f__Oscillospiraceae.g__NK4A214_group.s__uncultured_rumen_bacterium	2.38315			-
k__Bacteria.p__Firmicutes.c__Clostridia.o__Lachnospirales.f__Lachnospiraceae.g__Sellimonas.s__unclassified_Sellimonas	2.92155			-
k__Bacteria.p__Proteobacteria.c__Gammaproteobacteria.o__Enterobacterales.f__Enterobacteriaceae.g__unclassified_Enterobacteriaceae.s__unclassified_Enterobacteriaceae	4.08196			-
k__Bacteria.p__Firmicutes.c__Negativicutes.o__Acidaminococcales.f__Acidaminococcaceae	3.97255	Young	3.43917	0.0263026331478
k__Bacteria.p__Bacteroidota.c__Bacteroidia.o__Bacteroidales.f__Prevotellaceae.g__Prevotella.s__uncultured_rumen_bacterium	2.73383			-
k__Bacteria.p__Verrucomicrobiota.c__Kiritimatiellae.o__WCHB1_41.f__uncultured_rumen_bacterium	2.75257			-
k__Bacteria.p__Bacteroidota.c__Bacteroidia.o__Bacteroidales.f__Prevotellaceae.g__Prevotella	3.2209	Old	2.85548	0.0340325694316
k__Bacteria.p__Proteobacteria.c__Gammaproteobacteria.o__Enterobacterales.f__Succinivibrionaceae.g__Succinivibrio.s__unclassified_Succinivibrio	3.31466			-
k__Bacteria.p__Firmicutes.c__Bacilli.o__Erysipelotrichales.f__Erysipelatoclostridiaceae.g__Erysipelatoclostridium.s___Clostridium__spiroforme	2.06797			-
k__Bacteria.p__Firmicutes.c__Negativicutes.o__Veillonellales_Selenomonadales.f__Veillonellaceae.g__Dialister.s__Dialister_invisus	3.50775			-
k__Bacteria.p__Firmicutes.c__Clostridia.o__Oscillospirales.f__Oscillospiraceae.g__Papillibacter.s__uncultured_rumen_bacterium	2.45165			-
k__Bacteria.p__Bacteroidota.c__Bacteroidia.o__Bacteroidales.f__Rikenellaceae.g__Rikenellaceae_RC9_gut_group.s__unclassified_Rikenellaceae_RC9_gut_group	3.00028			-
k__Bacteria.p__Firmicutes.c__Clostridia.o__Peptostreptococcales_Tissierellales.f__Anaerovoracaceae.g___Eubacterium__nodatum_group	2.40998	Young	2.17108	0.0221660354962
k__Bacteria.p__Firmicutes.c__Clostridia.o__Lachnospirales.f__Lachnospiraceae.g__Hungatella.s__unclassified_Hungatella	3.0023			-
k__Bacteria.p__Firmicutes.c__Clostridia.o__Lachnospirales.f__Lachnospiraceae.g__Blautia.s__Blautia_faecis	3.4569			-
k__Bacteria.p__Firmicutes.c__Clostridia.o__Peptostreptococcales_Tissierellales.f__Anaerovoracaceae.g__Family_XIII_AD3011_group	2.49754			-
k__Bacteria.p__Firmicutes.c__Clostridia.o__Lachnospirales.f__Lachnospiraceae.g___Eubacterium__ruminantium_group.s__unclassified__Eubacterium__ruminantium_group	3.58205			-
k__Bacteria.p__Desulfobacterota.c__Desulfovibrionia.o__Desulfovibrionales.f__Desulfovibrionaceae	4.08417			-
k__Bacteria.p__Firmicutes.c__Clostridia.o__Oscillospirales.f__UCG_010.g__uncultured_rumen_bacterium_4C0d_9.s__uncultured_rumen_bacterium_4C0d_9	2.58777			-
k__Bacteria.p__Cyanobacteria	1.7749			-
k__Bacteria.p__Firmicutes.c__Bacilli.o__RF39.f__unclassified_RF39.g__unclassified_RF39	1.77857			-
k__Bacteria.p__Bacteroidota.c__Bacteroidia.o__Bacteroidales.f__Bacteroidaceae.g__Bacteroides.s__Bacteroides_eggerthii	2.84957			-
k__Bacteria.p__Bacteroidota.c__Bacteroidia.o__Bacteroidales.f__Barnesiellaceae.g__Coprobacter.s__unclassified_Coprobacter	1.73622			-
k__Bacteria.p__Proteobacteria.c__Gammaproteobacteria.o__Enterobacterales.f__Pasteurellaceae.g__Haemophilus.s__unclassified_Haemophilus	3.07523			-
k__Bacteria.p__Firmicutes.c__Bacilli.o__Lactobacillales	4.87016			-
k__Bacteria.p__Bacteroidota.c__Bacteroidia.o__Bacteroidales.f__F082	3.35392	Old	3.09645	0.00527209104673
k__Bacteria.p__Firmicutes.c__Bacilli.o__Erysipelotrichales.f__Erysipelatoclostridiaceae.g__Catenibacterium.s__unclassified_Catenibacterium	3.65209	Old	3.26786	0.0443268252021
k__Bacteria.p__Firmicutes.c__Clostridia	5.56317			-
k__Bacteria.p__Firmicutes.c__Clostridia.o__Lachnospirales.f__Lachnospiraceae.g__Lachnospiraceae_UCG_010.s__unclassified_Lachnospiraceae_UCG_010	2.71469			-
k__Bacteria.p__Firmicutes.c__Clostridia.o__Lachnospirales.f__Lachnospiraceae.g__Tyzzerella.s__unclassified_Tyzzerella	3.39932			-
k__Bacteria.p__Patescibacteria.c__Saccharimonadia.o__Saccharimonadales.f__Saccharimonadaceae.g__Candidatus_Saccharimonas	3.11099			-
k__Bacteria.p__Bacteroidota.c__Bacteroidia.o__Bacteroidales.f__Bacteroidaceae.g__Bacteroides.s__Phocaeicola_coprophilus	2.19161			-
k__Bacteria.p__Bacteroidota.c__Bacteroidia.o__Bacteroidales.f__Prevotellaceae.g__Prevotella_7	2.96638			-
k__Bacteria.p__Bacteroidota.c__Bacteroidia.o__Bacteroidales.f__Rikenellaceae.g__Alistipes.s__Alistipes_onderdonkii	3.08495			-
k__Bacteria.p__Firmicutes.c__Clostridia.o__Oscillospirales.f__Ruminococcaceae.g__Fournierella.s__unclassified_Fournierella	2.33945			-
k__Bacteria.p__Bacteroidota.c__Bacteroidia.o__Bacteroidales.f__Bacteroidaceae.g__Bacteroides.s__Phocaeicola_massiliensis	3.67772			-
k__Bacteria.p__Proteobacteria.c__Gammaproteobacteria.o__Pseudomonadales.f__Moraxellaceae.g__Psychrobacter	3.87104			-
k__Bacteria.p__Bacteroidota.c__Bacteroidia.o__Bacteroidales.f__Barnesiellaceae.g__Barnesiella	3.31614			-
k__Bacteria.p__Firmicutes.c__Clostridia.o__Peptostreptococcales_Tissierellales.f__Anaerovoracaceae.g___Eubacterium__nodatum_group.s__Eubacterium_sulci	2.40998	Young	2.17108	0.0221660354962
k__Bacteria.p__Firmicutes.c__Clostridia.o__Lachnospirales.f__Lachnospiraceae.g___Ruminococcus__gauvreauii_group	3.07556			-
k__Bacteria.p__Firmicutes.c__Bacilli.o__Lactobacillales.f__Streptococcaceae.g__Lactococcus.s__unclassified_Lactococcus	3.073	Young	2.61002	0.0320497986486
k__Bacteria.p__Fusobacteriota.c__Fusobacteriia.o__Fusobacteriales.f__Fusobacteriaceae.g__Fusobacterium.s__Fusobacterium_sp__RMA_1065	3.23761			-
k__Bacteria.p__Firmicutes.c__Clostridia.o__Oscillospirales.f__Ruminococcaceae.g__Incertae_Sedis	3.31151			-
k__Bacteria.p__Firmicutes.c__Clostridia.o__Peptostreptococcales_Tissierellales.f__Anaerovoracaceae	2.80926			-
k__Bacteria.p__Actinobacteriota.c__Coriobacteriia.o__Coriobacteriales.f__Eggerthellaceae	3.53885			-
k__Bacteria.p__Bacteroidota.c__Bacteroidia.o__Bacteroidales.f__Tannerellaceae	4.35002			-
k__Bacteria.p__Actinobacteriota.c__Coriobacteriia	4.15889			-
k__Bacteria.p__Firmicutes.c__Clostridia.o__Lachnospirales.f__Lachnospiraceae.g__Coprococcus.s__unclassified_Coprococcus	3.40356			-
k__Bacteria.p__Verrucomicrobiota.c__Verrucomicrobiae.o__Verrucomicrobiales.f__Akkermansiaceae.g__Akkermansia.s__unclassified_Akkermansia	3.85312			-
k__Bacteria.p__Firmicutes.c__Bacilli.o__Lactobacillales.f__Lactobacillaceae.g__Ligilactobacillus.s__unclassified_Ligilactobacillus	2.9702			-
k__Bacteria.p__Firmicutes.c__Bacilli.o__Erysipelotrichales.f__Erysipelotrichaceae.g__Solobacterium	3.15753			-
k__Bacteria.p__Firmicutes.c__Clostridia.o__Oscillospirales.f___Eubacterium__coprostanoligenes_group.g__uncultured_Clostridiales_bacterium	2.87608			-
k__Bacteria.p__Firmicutes.c__Clostridia.o__Oscillospirales.f__Ruminococcaceae.g__Ruminococcus.s__rumen_bacterium_R_21	2.04944			-
k__Bacteria.p__Proteobacteria.c__Gammaproteobacteria.o__Enterobacterales.f__Succinivibrionaceae	3.31466			-
k__Bacteria.p__Firmicutes.c__Clostridia.o__Lachnospirales.f__Lachnospiraceae.g___Eubacterium__hallii_group	3.29622			-
k__Bacteria.p__Actinobacteriota.c__Coriobacteriia.o__Coriobacteriales.f__Atopobiaceae	3.23073			-
k__Bacteria.p__Proteobacteria.c__Gammaproteobacteria.o__Burkholderiales	4.05436	Young	3.45423	0.0203525106716
k__Bacteria.p__Firmicutes.c__Bacilli.o__Erysipelotrichales.f__Erysipelotrichaceae.g___Clostridium__innocuum_group	3.01072			-
k__Bacteria.p__Verrucomicrobiota	3.85312			-
k__Bacteria.p__Firmicutes.c__Clostridia.o__Lachnospirales.f__Lachnospiraceae.g__Dorea	3.69029			-
k__Bacteria.p__Firmicutes.c__Bacilli.o__Erysipelotrichales.f__Erysipelatoclostridiaceae.g__Erysipelatoclostridium	3.40685			-
k__Bacteria.p__Firmicutes.c__Clostridia.o__Christensenellales.f__Christensenellaceae.g__Christensenellaceae_R_7_group.s__uncultured_prokaryote	3.15588			-
k__Bacteria.p__Bacteroidota.c__Bacteroidia.o__Bacteroidales.f__Prevotellaceae.g__Paraprevotella.s__unclassified_Paraprevotella	3.03385			-
k__Bacteria.p__Firmicutes.c__Clostridia.o__Oscillospirales.f___Eubacterium__coprostanoligenes_group	4.44811			-
k__Bacteria.p__Firmicutes.c__Clostridia.o__Oscillospirales.f__Oscillospiraceae.g__unclassified_Oscillospiraceae.s__Clostridium_sp__GD3	2.06718			-
k__Bacteria.p__Actinobacteriota.c__Coriobacteriia.o__Coriobacteriales.f__Eggerthellaceae.g__Slackia.s__Slackia_isoflavoniconvertens	2.37818			-
k__Bacteria.p__Firmicutes.c__Clostridia.o__Oscillospirales.f__UCG_010.g__unclassified_UCG_010	2.93712			-
k__Bacteria.p__Firmicutes.c__Clostridia.o__Lachnospirales.f__Lachnospiraceae.g__Fusicatenibacter.s__unclassified_Fusicatenibacter	3.64709			-
k__Bacteria.p__Firmicutes.c__Clostridia.o__Oscillospirales.f__unclassified_Oscillospirales.g__unclassified_Oscillospirales	1.95758			-
k__Bacteria.p__Proteobacteria.c__Gammaproteobacteria.o__Enterobacterales.f__Pasteurellaceae	3.21096			-
k__Bacteria.p__Firmicutes.c__Clostridia.o__Peptostreptococcales_Tissierellales.f__Anaerovoracaceae.g__Mogibacterium	2.04189			-
k__Bacteria.p__Firmicutes.c__Clostridia.o__Lachnospirales.f__Lachnospiraceae.g__Agathobacter.s__Eubacterium_ramulus	2.79519			-
k__Bacteria.p__Firmicutes.c__Clostridia.o__Lachnospirales.f__Lachnospiraceae.g__Lachnospiraceae_UCG_004	2.9618			-
k__Bacteria.p__Firmicutes.c__Clostridia.o__Clostridia_vadinBB60_group.f__uncultured_Firmicutes_bacterium.g__uncultured_Firmicutes_bacterium	2.05706			-
k__Bacteria.p__Firmicutes.c__Clostridia.o__Lachnospirales.f__Lachnospiraceae.g__Lachnospiraceae_UCG_001	1.94629			-
k__Bacteria.p__Bacteroidota.c__Bacteroidia.o__Bacteroidales.f__Prevotellaceae.g__Prevotellaceae_UCG_001	2.45208			-
k__Bacteria.p__Bacteroidota.c__Bacteroidia.o__Bacteroidales.f__Prevotellaceae.g__Prevotellaceae_UCG_003	1.94398			-
k__Bacteria.p__Firmicutes.c__Clostridia.o__Lachnospirales.f__Lachnospiraceae.g__Lachnospiraceae_UCG_009	2.61387			-
k__Bacteria.p__Firmicutes.c__Negativicutes.o__Veillonellales_Selenomonadales	4.7094			-
k__Bacteria.p__Firmicutes.c__Bacilli	4.95955			-
k__Bacteria.p__Firmicutes.c__Clostridia.o__Lachnospirales.f__Lachnospiraceae.g___Eubacterium__ventriosum_group	3.2005			-
k__Bacteria.p__Firmicutes.c__Clostridia.o__Lachnospirales.f__Lachnospiraceae.g__Lachnoclostridium.s__unclassified_Lachnoclostridium	4.00408			-
k__Bacteria.p__Proteobacteria.c__Gammaproteobacteria.o__Pseudomonadales.f__Pseudomonadaceae.g__Pseudomonas	3.00797	Young	2.68416	0.0249913498229
k__Bacteria.p__Bacteroidota.c__Bacteroidia.o__Bacteroidales.f__Muribaculaceae.g__unclassified_Muribaculaceae.s__unclassified_Muribaculaceae	2.97195	Young	2.51666	0.00317056053499
k__Bacteria.p__Firmicutes.c__Clostridia.o__Oscillospirales.f__Oscillospiraceae.g__UCG_005	3.84359			-
k__Bacteria.p__Proteobacteria.c__Gammaproteobacteria.o__Burkholderiales.f__Sutterellaceae.g__Parasutterella	4.01084			-
k__Bacteria.p__Firmicutes.c__Clostridia.o__Oscillospirales.f__Oscillospiraceae.g__UCG_003	2.86704			-
k__Bacteria.p__Firmicutes.c__Clostridia.o__Oscillospirales.f__Oscillospiraceae.g__UCG_002	4.05972			-
k__Bacteria.p__Proteobacteria.c__Gammaproteobacteria.o__Burkholderiales.f__Comamonadaceae	3.24028			-
k__Bacteria.p__Firmicutes.c__Clostridia.o__Oscillospirales.f__Ruminococcaceae.g__Subdoligranulum.s__unclassified_Subdoligranulum	4.71112			-
k__Bacteria.p__Patescibacteria.c__Saccharimonadia.o__Saccharimonadales.f__Saccharimonadaceae.g__TM7x.s__unclassified_TM7x	3.13999			-
k__Bacteria.p__Actinobacteriota.c__Coriobacteriia.o__Coriobacteriales.f__Coriobacteriaceae.g__Collinsella.s__unclassified_Collinsella	3.99066			-
k__Bacteria.p__Firmicutes.c__Clostridia.o__Oscillospirales.f__Oscillospiraceae.g__UCG_005.s__unclassified_UCG_005	3.84359			-
k__Bacteria.p__Bacteroidota.c__Bacteroidia.o__Bacteroidales.f__Rikenellaceae.g__Alistipes	3.94533			-
k__Bacteria.p__Actinobacteriota.c__Coriobacteriia.o__Coriobacteriales.f__Eggerthellaceae.g__Slackia	2.37818			-
k__Bacteria.p__Firmicutes.c__Clostridia.o__Oscillospirales.f__Butyricicoccaceae	3.62351			-
k__Bacteria.p__Bacteroidota.c__Bacteroidia.o__Bacteroidales.f__Bacteroidales_RF16_group	2.36891			-
k__Bacteria.p__Proteobacteria.c__Gammaproteobacteria.o__Burkholderiales.f__Oxalobacteraceae	1.96237	Young	2.63852	0.0282561001305
k__Bacteria.p__Proteobacteria.c__Gammaproteobacteria.o__Pseudomonadales.f__Moraxellaceae	3.89713			-
k__Bacteria.p__Firmicutes.c__Bacilli.o__Lactobacillales.f__Streptococcaceae.g__Streptococcus	4.52627			-
k__Bacteria.p__Firmicutes.c__Clostridia.o__Clostridia_UCG_014.f__uncultured_rumen_bacterium.g__uncultured_rumen_bacterium	2.42411			-
k__Bacteria.p__Actinobacteriota.c__Actinobacteria.o__Micrococcales.f__Micrococcaceae.g__Rothia	3.00708			-
k__Bacteria.p__Firmicutes.c__Clostridia.o__Lachnospirales.f__Lachnospiraceae.g___Ruminococcus__gnavus_group.s__unclassified__Ruminococcus__gnavus_group	4.04163			-
k__Bacteria.p__Firmicutes.c__Clostridia.o__Lachnospirales.f__Lachnospiraceae.g__Tyzzerella.s__Anaerotignum_lactatifermentans	3.05158			-
k__Bacteria.p__Bacteroidota.c__Bacteroidia.o__Bacteroidales	5.2882			-
k__Bacteria.p__Firmicutes.c__Negativicutes.o__Veillonellales_Selenomonadales.f__Veillonellaceae.g__Veillonella	3.63452			-
k__Bacteria.p__Verrucomicrobiota.c__Kiritimatiellae.o__WCHB1_41.f__uncultured_rumen_bacterium.g__uncultured_rumen_bacterium.s__uncultured_rumen_bacterium	2.75257			-
k__Bacteria.p__Firmicutes.c__Clostridia.o__Lachnospirales.f__Lachnospiraceae.g___Ruminococcus__gauvreauii_group.s__unclassified__Ruminococcus__gauvreauii_group	3.07556			-
k__Bacteria.p__Firmicutes.c__Clostridia.o__Peptostreptococcales_Tissierellales.f__Peptostreptococcaceae.g__Terrisporobacter	2.84097			-
k__Bacteria.p__Bacteroidota.c__Bacteroidia.o__Bacteroidales.f__F082.g__unclassified_F082	3.15441			-
k__Bacteria.p__Firmicutes.c__Clostridia.o__Lachnospirales.f__Lachnospiraceae.g__Lachnoclostridium	4.00879			-
k__Bacteria.p__Firmicutes.c__Negativicutes.o__Acidaminococcales.f__Acidaminococcaceae.g__Phascolarctobacterium.s__uncultured_Veillonellaceae_bacterium	3.4736	Young	3.10344	0.00544880495132
k__Bacteria.p__Firmicutes.c__Clostridia.o__Lachnospirales.f__Lachnospiraceae.g__UC5_1_2E3	2.16615			-
k__Bacteria.p__Actinobacteriota.c__Actinobacteria.o__Bifidobacteriales.f__Bifidobacteriaceae.g__Bifidobacterium.s__Bifidobacterium_longum	4.42542			-
k__Bacteria.p__Proteobacteria.c__Gammaproteobacteria	5.45636			-
k__Bacteria.p__Firmicutes.c__Bacilli.o__Lactobacillales.f__Carnobacteriaceae	3.02016			-
k__Bacteria.p__Firmicutes.c__Negativicutes.o__Acidaminococcales.f__Acidaminococcaceae.g__Succiniclasticum.s__uncultured_rumen_bacterium	3.10008			-
k__Bacteria.p__Desulfobacterota.c__Desulfovibrionia.o__Desulfovibrionales.f__Desulfovibrionaceae.g__Desulfovibrio	3.61477			-
k__Bacteria.p__Firmicutes.c__Clostridia.o__Oscillospirales.f___Clostridium__methylpentosum_group.g__Ruminococcus_sp__Marseille_P2976	1.87194			-
k__Bacteria.p__Bacteroidota.c__Bacteroidia.o__Bacteroidales.f__Prevotellaceae.g__unclassified_Prevotellaceae.s__unclassified_Prevotellaceae	2.52566			-
k__Bacteria.p__Proteobacteria.c__Gammaproteobacteria.o__Pseudomonadales.f__Pseudomonadaceae	3.00797	Young	2.68104	0.0249913498229
k__Bacteria.p__Firmicutes.c__Clostridia.o__Peptostreptococcales_Tissierellales.f__Peptostreptococcaceae.g__Romboutsia.s__unclassified_Romboutsia	3.62432			-
k__Bacteria.p__Proteobacteria.c__Gammaproteobacteria.o__Burkholderiales.f__Sutterellaceae	4.04704	Young	3.49397	0.0194195290313
k__Bacteria.p__Bacteroidota.c__Bacteroidia.o__Bacteroidales.f__Marinifilaceae.g__Odoribacter	2.85665			-
k__Bacteria.p__Firmicutes.c__Negativicutes.o__Veillonellales_Selenomonadales.f__Veillonellaceae.g__Dialister.s__Dialister_massiliensis	4.02844			-
k__Bacteria.p__Verrucomicrobiota.c__Verrucomicrobiae	3.85312			-
k__Bacteria.p__Firmicutes.c__Clostridia.o__Lachnospirales.f__Lachnospiraceae.g__Dorea.s__unclassified_Dorea	3.47803			-
k__Bacteria.p__Actinobacteriota.c__Actinobacteria.o__Bifidobacteriales.f__Bifidobacteriaceae.g__Gardnerella	2.19545			-
k__Bacteria.p__Actinobacteriota.c__Actinobacteria.o__Actinomycetales	3.71031			-
k__Bacteria.p__Desulfobacterota.c__Desulfovibrionia.o__Desulfovibrionales.f__Desulfovibrionaceae.g__Desulfovibrio.s__unclassified_Desulfovibrio	3.08837			-
k__Bacteria.p__Firmicutes.c__Negativicutes.o__Veillonellales_Selenomonadales.f__Selenomonadaceae.g__Veillonellaceae_UCG_001	2.69473			-
k__Bacteria.p__Cyanobacteria.c__Vampirivibrionia	1.7749			-
k__Bacteria.p__Firmicutes.c__Bacilli.o__Lactobacillales.f__Enterococcaceae.g__Enterococcus	4.61804			-
k__Bacteria.p__Actinobacteriota.c__Coriobacteriia.o__Coriobacteriales.f__Eggerthellaceae.g__Gordonibacter.s__Gordonibacter_pamelaeae	2.11175			-
k__Bacteria.p__Bacteroidota.c__Bacteroidia.o__Bacteroidales.f__F082.g__unclassified_F082.s__unclassified_F082	3.15441			-
k__Bacteria.p__Firmicutes.c__Clostridia.o__Clostridia_vadinBB60_group.f__uncultured_Firmicutes_bacterium.g__uncultured_Firmicutes_bacterium.s__uncultured_Firmicutes_bacterium	2.05706			-
k__Bacteria.p__Actinobacteriota.c__Actinobacteria.o__Micrococcales.f__Micrococcaceae	3.00708			-
k__Bacteria.p__Firmicutes.c__Clostridia.o__Oscillospirales.f__Oscillospiraceae.g__UCG_002.s__unclassified_UCG_002	4.03457			-
k__Bacteria.p__Fibrobacterota	2.0147			-
k__Bacteria.p__Firmicutes.c__Clostridia.o__Oscillospirales.f__Ruminococcaceae.g__UBA1819.s__unclassified_UBA1819	3.60011			-
k__Bacteria.p__Proteobacteria.c__Gammaproteobacteria.o__Enterobacterales.f__Enterobacteriaceae.g__Klebsiella.s__unclassified_Klebsiella	4.6092			-
k__Bacteria.p__Firmicutes.c__Bacilli.o__Lactobacillales.f__Aerococcaceae.g__Abiotrophia	2.87901	Young	2.53978	0.0376482405053
k__Bacteria.p__Verrucomicrobiota.c__Kiritimatiellae	2.75257			-
k__Bacteria.p__Firmicutes.c__Bacilli.o__Lactobacillales.f__Aerococcaceae	2.87901	Young	2.53978	0.0376482405053
k__Bacteria.p__Bacteroidota.c__Bacteroidia.o__Bacteroidales.f__Marinifilaceae.g__Butyricimonas.s__Butyricimonas_virosa	2.35792			-
k__Bacteria.p__Bacteroidota.c__Bacteroidia.o__Bacteroidales.f__Bacteroidaceae.g__Bacteroides.s__Bacteroides_coprocola	3.89974			-
k__Bacteria.p__Proteobacteria.c__Gammaproteobacteria.o__Burkholderiales.f__Burkholderiaceae.g__Burkholderia_Caballeronia_Paraburkholderia.s__unclassified_Burkholderia_Caballeronia_Paraburkholderia	1.88955			-
k__Bacteria.p__unclassified_Bacteria.c__unclassified_Bacteria.o__unclassified_Bacteria	3.0373			-
