# Supplementary material for: The alteration of bile acids and gut microbiota is associated with intestinal barrier dysfunction and inflammaging in human
Source: Front Aging. 2026 Apr 15;7:1741360. doi: 10.3389/fragi.2026.1741360 (PMC13124955; doi:10.3389/fragi.2026.1741360)
Supplement: Supplementary file 5 [file Table3.xls]

## Sheet: Sheet 1
Bile acids	Cytokines or Clinical data	rho	pvalue	relation
LCA(Faeces)	TNF-α	0.682731	1.70395e-25	positive
LCA(Faeces)	LPS	0.623288	2.51084e-20	positive
12α-OH/non-12α-OH BAs(Serum)	P21	0.609551	2.76278e-19	positive
Primary/secondary BAs(Faeces)	TNF-α	-0.476378	2.34308e-11	negtive
12α-OH/non-12α-OH BAs(Serum)	GLU	0.419901	6.03337e-10	positive
LCA(Faeces)	IL-6	0.419041	7.11384e-09	positive
Primary/secondary BAs(Faeces)	LPS	-0.400439	3.65526e-08	negtive
Primary/secondary BAs(Serum)	P21	-0.360082	9.17017e-07	negtive
Primary/secondary BAs(Faeces)	IL-6	-0.348041	2.57086e-06	negtive
GDCA(Faeces)	LPS	0.318587	2.56821e-05	positive
CA(Faeces)	TNF-α	-0.317932	1.70882e-05	negtive
12α-OH/non-12α-OH BAs(Serum)	IL-6	0.286055	0.00012652	positive
LCA(Serum)	P21	0.284643	0.000940003	positive
CDCA(Faeces)	IL-6	-0.277446	0.000210216	negtive
CDCA(Faeces)	SBP	-0.274376	9.16487e-05	negtive
LCA(Serum)	SBP	0.268421	0.000861103	positive
GDCA(Faeces)	TNF-α	0.25958	0.000679165	positive
LCA(Serum)	GLU	0.256278	0.00149193	positive
GDCA(Faeces)	HDL-C	-0.254832	0.000360984	negtive
LCA(Serum)	Age	0.254604	0.00160618	positive
Con/unconjugatde BAs(Serum)	P21	-0.245931	0.00100163	negtive
CA(Faeces)	SBP	-0.24423	0.000491734	negtive
Primary/secondary BAs(Faeces)	P21	-0.242114	0.00120617	negtive
CA(Faeces)	IL-6	-0.239981	0.00133647	negtive
CDCA(Faeces)	P21	-0.234189	0.00186913	negtive
CDCA(Faeces)	Age	-0.228181	0.00122401	negtive
Primary/secondary BAs(Serum)	GLU	-0.227201	0.0012148	negtive
Primary BAs(Faeces)	TNF-α	-0.22704	0.00244368	negtive
Con/unconjugatde BAs(Serum)	GLU	-0.224675	0.00138161	negtive
LCA(Serum)	IL-6	0.223338	0.0100485	positive
Primary BAs(Faeces)	IL-6	-0.218547	0.00363238	negtive
CA(Faeces)	Age	-0.217982	0.00193013	negtive
CA(Faeces)	LPS	-0.217213	0.00378217	negtive
LCA(Faeces)	TC	0.215823	0.00214545	positive
GDCA(Faeces)	IL-6	0.215059	0.0051181	positive
Primary BAs(Faeces)	SBP	-0.20942	0.00291892	negtive
LCA(Serum)	TC	0.208397	0.0102344	positive
Con/unconjugatde BAs(Serum)	Age	-0.207643	0.00317433	negtive
Primary BAs(Faeces)	P21	-0.205882	0.00611962	negtive
CDCA(Faeces)	TNF-α	-0.204885	0.00668843	negtive
Unconjugatde BAs(Serum)	HDL-C	-0.202783	0.00397941	negtive
Primary/secondary BAs(Faeces)	TC	-0.19776	0.00500069	negtive
Primary BAs(Faeces)	Age	-0.197664	0.00502216	negtive
CA(Faeces)	TC	-0.192782	0.0062387	negtive
Primary BAs(Faeces)	GLU	-0.183766	0.00919337	negtive
Unconjugatde BAs(Serum)	Age	0.179763	0.0108627	positive
12α-OH/non-12α-OH BAs(Serum)	LPS	0.179299	0.0172633	positive
CDCA(Faeces)	LPS	-0.179263	0.0179424	negtive
Primary BAs(Faeces)	TC	-0.178467	0.0114577	negtive
Primary/secondary BAs(Faeces)	HDL-C	0.176629	0.0123507	positive
12α-OH/non-12α-OH BAs(Serum)	Age	0.175009	0.0131884	positive
GDCA(Faeces)	TC	0.170954	0.0177485	positive
LCA(Faeces)	P21	0.168558	0.0253342	positive
CA(Faeces)	P21	-0.167369	0.0264006	negtive
CDCA(Faeces)	HDL-C	0.166713	0.0189021	positive
CDCA(Faeces)	DBP	-0.160253	0.0241161	negtive
12α-OH/non-12α-OH BAs(Serum)	SBP	0.158282	0.0251857	positive
CA(Faeces)	DBP	-0.15645	0.026945	negtive
LCA(Faeces)	Age	0.153695	0.0297897	positive
Unconjugatde BAs(Serum)	P21	0.152947	0.0427087	positive
LCA(Serum)	TNF-α	0.152864	0.0801413	positive
CDCA(Faeces)	GLU	-0.15114	0.0335463	negtive
Primary/secondary BAs(Faeces)	Age	-0.150098	0.0338854	negtive
CDCA(Faeces)	TC	-0.149456	0.0355943	negtive
CA(Faeces)	HDL-C	0.147193	0.0375334	positive
Primary BAs(Faeces)	HDL-C	0.146157	0.0389115	positive
Con/unconjugatde BAs(Serum)	DBP	-0.144463	0.0412582	negtive
TCA(Serum)	Age	-0.141888	0.0467126	negtive
12α-OH/non-12α-OH BAs(Serum)	TC	0.141632	0.0454438	positive
Unconjugatde BAs(Serum)	GLU	0.14154	0.0455858	positive
Con/unconjugatde BAs(Serum)	SBP	-0.141007	0.0464152	negtive
CA(Faeces)	GLU	-0.132803	0.0608404	negtive
Unconjugatde BAs(Serum)	DBP	0.131557	0.0633232	positive
GDCA(Faeces)	P21	0.129935	0.0932105	positive
12α-OH/non-12α-OH BAs(Serum)	AST	0.127271	0.0725077	positive
12α-OH/non-12α-OH BAs(Serum)	HDL-C	-0.125838	0.0758104	negtive
Primary/secondary BAs(Serum)	Age	-0.125515	0.0765715	negtive
TCA(Serum)	SBP	-0.125105	0.0798356	negtive
Primary/secondary BAs(Serum)	IL-6	-0.124609	0.0993723	negtive
Primary/secondary BAs(Serum)	SBP	-0.120293	0.0897525	negtive
GDCA(Faeces)	Age	0.118845	0.100625	positive
LCA(Faeces)	HDL-C	-0.116858	0.0993709	negtive
Primary BAs(Faeces)	LPS	-0.114937	0.128765	negtive
TCA(Serum)	GLU	-0.113229	0.113141	negtive
TCA(Serum)	DBP	-0.109562	0.125371	negtive
Primary/secondary BAs(Faeces)	SBP	-0.109113	0.124045	negtive
Primary BAs(Faeces)	DBP	-0.108072	0.127696	negtive
Con/unconjugatde BAs(Serum)	HDL-C	0.106051	0.135018	positive
LCA(Faeces)	SBP	0.105826	0.135851	positive
Primary/secondary BAs(Faeces)	GLU	-0.101787	0.151519	negtive
GDCA(Faeces)	AST	0.10132	0.162003	positive
GDCA(Faeces)	GLU	-0.100551	0.16523	negtive
Primary/secondary BAs(Serum)	DBP	-0.0976654	0.168874	negtive
LCA(Serum)	DBP	0.0953009	0.244425	positive
12α-OH/non-12α-OH BAs(Serum)	DBP	0.0949325	0.181172	positive
Con/unconjugatde BAs(Serum)	DBIL	-0.0939842	0.18559	negtive
LCA(Faeces)	Cr	0.0912943	0.198551	positive
Primary/secondary BAs(Serum)	Cr	0.0906942	0.20153	positive
Unconjugatde BAs(Serum)	SBP	0.0897195	0.206438	positive
LCA(Serum)	Cr	0.088298	0.280982	positive
Primary/secondary BAs(Serum)	TC	-0.0819841	0.248456	negtive
12α-OH/non-12α-OH BAs(Serum)	TNF-α	0.0804381	0.288577	positive
Unconjugatde BAs(Serum)	Cr	0.0795943	0.262562	positive
Primary/secondary BAs(Faeces)	Cr	-0.0786768	0.268121	negtive
TCA(Serum)	AST	-0.0779315	0.276367	negtive
TCA(Serum)	TC	-0.0757384	0.290149	negtive
TCA(Serum)	DBIL	-0.0745343	0.297908	negtive
Con/unconjugatde BAs(Serum)	TNF-α	-0.0739985	0.329042	negtive
Primary/secondary BAs(Serum)	LPS	-0.0739557	0.329323	negtive
Con/unconjugatde BAs(Serum)	AST	-0.0711614	0.316664	negtive
LCA(Faeces)	DBP	0.0697078	0.326676	positive
12α-OH/non-12α-OH BAs(Serum)	DBIL	0.0670688	0.345367	positive
LCA(Serum)	DBIL	0.0616758	0.451869	positive
Primary/secondary BAs(Serum)	DBIL	-0.0599307	0.399232	negtive
Unconjugatde BAs(Serum)	TNF-α	0.0554337	0.464943	positive
TCA(Serum)	TNF-α	-0.0547248	0.473248	negtive
Primary BAs(Faeces)	AST	-0.0546988	0.441724	negtive
Primary/secondary BAs(Serum)	HDL-C	0.0543581	0.444577	positive
LCA(Serum)	LPS	0.0535559	0.541931	positive
GDCA(Faeces)	SBP	0.052718	0.467705	positive
CDCA(Faeces)	DBIL	-0.0514905	0.471263	negtive
TCA(Serum)	Cr	-0.0508998	0.477501	negtive
LCA(Faeces)	AST	-0.0504982	0.477624	negtive
TCA(Serum)	LPS	0.0494245	0.517211	positive
Primary BAs(Faeces)	DBIL	-0.0477198	0.502213	negtive
CDCA(Faeces)	AST	-0.0455741	0.523763	negtive
Primary/secondary BAs(Serum)	AST	-0.0455233	0.522112	negtive
CA(Faeces)	DBIL	-0.0431857	0.543722	negtive
CA(Faeces)	Cr	-0.0423136	0.551897	negtive
LCA(Serum)	AST	0.0419343	0.609183	positive
Primary/secondary BAs(Faeces)	DBP	-0.0394191	0.579448	negtive
Unconjugatde BAs(Serum)	LPS	-0.0373994	0.622157	negtive
Unconjugatde BAs(Serum)	DBIL	0.0353214	0.619511	positive
Con/unconjugatde BAs(Serum)	LPS	0.0351971	0.642821	positive
Con/unconjugatde BAs(Serum)	Cr	0.0345991	0.626695	positive
TCA(Serum)	P21	-0.0339849	0.656184	negtive
CDCA(Faeces)	Cr	-0.0311601	0.662988	negtive
Primary BAs(Faeces)	Cr	-0.0299461	0.673798	negtive
GDCA(Faeces)	Cr	0.0289479	0.690204	positive
Con/unconjugatde BAs(Serum)	IL-6	0.0288598	0.703515	positive
TCA(Serum)	HDL-C	0.0272535	0.703828	positive
LCA(Serum)	HDL-C	-0.0267133	0.744736	negtive
CA(Faeces)	AST	-0.0265229	0.709294	negtive
GDCA(Faeces)	DBIL	-0.0235517	0.745745	negtive
Primary/secondary BAs(Faeces)	DBIL	-0.021391	0.763679	negtive
Primary/secondary BAs(Faeces)	AST	-0.0183351	0.796643	negtive
Unconjugatde BAs(Serum)	TC	0.0182979	0.797047	positive
LCA(Faeces)	DBIL	-0.0182864	0.797172	negtive
TCA(Serum)	IL-6	0.0179825	0.81381	positive
GDCA(Faeces)	DBP	-0.00819882	0.910137	negtive
Unconjugatde BAs(Serum)	AST	-0.00739086	0.917274	negtive
12α-OH/non-12α-OH BAs(Serum)	Cr	0.00705606	0.921008	positive
LCA(Faeces)	GLU	0.00549299	0.938467	positive
Primary/secondary BAs(Serum)	TNF-α	0.00235527	0.975251	positive
Con/unconjugatde BAs(Serum)	TC	0.00201085	0.977455	positive
Unconjugatde BAs(Serum)	IL-6	0.00164429	0.982714	positive
